# Supplementary material for: A molecular atlas of plastid and mitochondrial proteins reveals organellar remodeling during plant evolutionary transitions from algae to angiosperms
Source: PLoS Biol. 2024 May 7;22(5):e3002608. doi: 10.1371/journal.pbio.3002608 (PMC11135702; doi:10.1371/journal.pbio.3002608)
Supplement: S1 Table — (XLSX) [file pbio.3002608.s010.xlsx]

## Sheet: S2A
Speices used in 204 eukaryote clusters and phylogeny for plastid and mitochondria related proteins
Species name	Green_non_Green	Classification1	Classification2	Classification3	Classification4	Plastid
Prunus persica peach	Green	Archaeplastida	Eudicots	Eudicots	Rose family	Primary
Prunus dulcis almond	Green	Archaeplastida	Eudicots	Eudicots	Rose family	Primary
Prunus mume japanese apricot	Green	Archaeplastida	Eudicots	Eudicots	Rose family	Primary
Prunus avium sweet cherry	Green	Archaeplastida	Eudicots	Eudicots	Rose family	Primary
Malus domestica apple	Green	Archaeplastida	Eudicots	Eudicots	Rose family	Primary
Pyrus x bretschneideri chinese white pear	Green	Archaeplastida	Eudicots	Eudicots	Rose family	Primary
Fragaria vesca woodland strawberry	Green	Archaeplastida	Eudicots	Eudicots	Rose family	Primary
Rosa chinensis china rose	Green	Archaeplastida	Eudicots	Eudicots	Rose family	Primary
Morus notabilis	Green	Archaeplastida	Eudicots	Eudicots	Mulberry family	Primary
Ziziphus jujuba chinese jujube	Green	Archaeplastida	Eudicots	Eudicots	Buckthorn family	Primary
Quercus suber cork oak	Green	Archaeplastida	Eudicots	Eudicots	Beech family	Primary
Quercus lobata valley oak	Green	Archaeplastida	Eudicots	Eudicots	Beech family	Primary
Juglans regia english walnut	Green	Archaeplastida	Eudicots	Eudicots	Walnut family	Primary
Cucumis sativus cucumber	Green	Archaeplastida	Eudicots	Eudicots	Cucumber family	Primary
Cucumis melo muskmelon	Green	Archaeplastida	Eudicots	Eudicots	Cucumber family	Primary
Benincasa hispida wax gourd	Green	Archaeplastida	Eudicots	Eudicots	Cucumber family	Primary
Cucurbita moschata crookneck pumpkin	Green	Archaeplastida	Eudicots	Eudicots	Cucumber family	Primary
Cucurbita pepo subsp. pepo vegetable marrow	Green	Archaeplastida	Eudicots	Eudicots	Cucumber family	Primary
Cucurbita maxima winter squash	Green	Archaeplastida	Eudicots	Eudicots	Cucumber family	Primary
Momordica charantia bitter melon	Green	Archaeplastida	Eudicots	Eudicots	Cucumber family	Primary
Vigna radiata mung bean	Green	Archaeplastida	Eudicots	Eudicots	Pea family	Primary
Vigna angularis adzuki bean	Green	Archaeplastida	Eudicots	Eudicots	Pea family	Primary
Vigna unguiculata cowpea	Green	Archaeplastida	Eudicots	Eudicots	Pea family	Primary
Phaseolus vulgaris common bean	Green	Archaeplastida	Eudicots	Eudicots	Pea family	Primary
Glycine max soybean	Green	Archaeplastida	Eudicots	Eudicots	Pea family	Primary
Glycine soja wild soybean	Green	Archaeplastida	Eudicots	Eudicots	Pea family	Primary
Cajanus cajan pigeon pea	Green	Archaeplastida	Eudicots	Eudicots	Pea family	Primary
Abrus precatorius indian licorice	Green	Archaeplastida	Eudicots	Eudicots	Pea family	Primary
Medicago truncatula barrel medic	Green	Archaeplastida	Eudicots	Eudicots	Pea family	Primary
Cicer arietinum chickpea	Green	Archaeplastida	Eudicots	Eudicots	Pea family	Primary
Lotus japonicus	Green	Archaeplastida	Eudicots	Eudicots	Pea family	Primary
Lupinus angustifolius narrow-leaved blue lupine	Green	Archaeplastida	Eudicots	Eudicots	Pea family	Primary
Arachis hypogaea peanut	Green	Archaeplastida	Eudicots	Eudicots	Pea family	Primary
Arachis duranensis	Green	Archaeplastida	Eudicots	Eudicots	Pea family	Primary
Arachis ipaensis	Green	Archaeplastida	Eudicots	Eudicots	Pea family	Primary
Manihot esculenta cassava	Green	Archaeplastida	Eudicots	Eudicots	Spurge family	Primary
Hevea brasiliensis rubber tree	Green	Archaeplastida	Eudicots	Eudicots	Spurge family	Primary
Jatropha curcas	Green	Archaeplastida	Eudicots	Eudicots	Spurge family	Primary
Ricinus communis castor bean	Green	Archaeplastida	Eudicots	Eudicots	Spurge family	Primary
Populus trichocarpa black cottonwood	Green	Archaeplastida	Eudicots	Eudicots	Willow family	Primary
Populus alba white poplar	Green	Archaeplastida	Eudicots	Eudicots	Willow family	Primary
Populus euphratica euphrates poplar	Green	Archaeplastida	Eudicots	Eudicots	Willow family	Primary
Tripterygium wilfordii	Green	Archaeplastida	Eudicots	Eudicots	Bittersweet family	Primary
Citrus sinensis valencia orange	Green	Archaeplastida	Eudicots	Eudicots	Rue family	Primary
Citrus clementina mandarin orange	Green	Archaeplastida	Eudicots	Eudicots	Rue family	Primary
Pistacia vera pistachio	Green	Archaeplastida	Eudicots	Eudicots	Sumac family	Primary
Gossypium hirsutum upland cotton	Green	Archaeplastida	Eudicots	Eudicots	Mallow family	Primary
Gossypium arboreum	Green	Archaeplastida	Eudicots	Eudicots	Mallow family	Primary
Gossypium raimondii	Green	Archaeplastida	Eudicots	Eudicots	Mallow family	Primary
Durio zibethinus durian	Green	Archaeplastida	Eudicots	Eudicots	Mallow family	Primary
Theobroma cacao cacao	Green	Archaeplastida	Eudicots	Eudicots	Mallow family	Primary
Brassica oleracea wild cabbage	Green	Archaeplastida	Eudicots	Eudicots	Mustard family	Primary
Brassica napus rape	Green	Archaeplastida	Eudicots	Eudicots	Mustard family	Primary
Brassica rapa field mustard	Green	Archaeplastida	Eudicots	Eudicots	Mustard family	Primary
Raphanus sativus radish	Green	Archaeplastida	Eudicots	Eudicots	Mustard family	Primary
Eutrema salsugineum	Green	Archaeplastida	Eudicots	Eudicots	Mustard family	Primary
Arabidopsis lyrata lyrate rockcress	Green	Archaeplastida	Eudicots	Eudicots	Mustard family	Primary
Arabidopsis thaliana thale cress	Green	Archaeplastida	Eudicots	Eudicots	Mustard family	Primary
Camelina sativa false flax	Green	Archaeplastida	Eudicots	Eudicots	Mustard family	Primary
Capsella rubella	Green	Archaeplastida	Eudicots	Eudicots	Mustard family	Primary
Tarenaya hassleriana spider flower	Green	Archaeplastida	Eudicots	Eudicots	Caper family	Primary
Carica papaya papaya	Green	Archaeplastida	Eudicots	Eudicots	Papaya family	Primary
Eucalyptus grandis rose gum	Green	Archaeplastida	Eudicots	Eudicots	Myrtle family	Primary
Nicotiana tabacum common tobacco	Green	Archaeplastida	Eudicots	Eudicots	Nightshade family	Primary
Nicotiana tomentosiformis	Green	Archaeplastida	Eudicots	Eudicots	Nightshade family	Primary
Nicotiana sylvestris	Green	Archaeplastida	Eudicots	Eudicots	Nightshade family	Primary
Nicotiana attenuata	Green	Archaeplastida	Eudicots	Eudicots	Nightshade family	Primary
Solanum lycopersicum tomato	Green	Archaeplastida	Eudicots	Eudicots	Nightshade family	Primary
Solanum pennellii	Green	Archaeplastida	Eudicots	Eudicots	Nightshade family	Primary
Solanum tuberosum potato	Green	Archaeplastida	Eudicots	Eudicots	Nightshade family	Primary
Capsicum annuum	Green	Archaeplastida	Eudicots	Eudicots	Nightshade family	Primary
Ipomoea nil japanese morning glory	Green	Archaeplastida	Eudicots	Eudicots	Morning-glory family	Primary
Ipomoea triloba trilobed morning glory	Green	Archaeplastida	Eudicots	Eudicots	Morning-glory family	Primary
Sesamum indicum sesame	Green	Archaeplastida	Eudicots	Eudicots	Sesame family	Primary
Erythranthe guttata spotted monkey flower	Green	Archaeplastida	Eudicots	Eudicots	Lopseed family	Primary
Olea europaea var. sylvestris wild olive	Green	Archaeplastida	Eudicots	Eudicots	Olive family	Primary
Lactuca sativa garden lettuce	Green	Archaeplastida	Eudicots	Eudicots	Daisy family	Primary
Cynara cardunculus var. scolymus artichoke	Green	Archaeplastida	Eudicots	Eudicots	Daisy family	Primary
Helianthus annuus common sunflower	Green	Archaeplastida	Eudicots	Eudicots	Daisy family	Primary
Daucus carota carrot	Green	Archaeplastida	Eudicots	Eudicots	Parsley family	Primary
Camellia sinensis	Green	Archaeplastida	Eudicots	Eudicots	Tea family	Primary
Vitis vinifera wine grape	Green	Archaeplastida	Eudicots	Eudicots	Grape family	Primary
Vitis riparia riverbank grape	Green	Archaeplastida	Eudicots	Eudicots	Grape family	Primary
Chenopodium quinoa quinoa	Green	Archaeplastida	Eudicots	Eudicots	Amaranth family	Primary
Spinacia oleracea spinach	Green	Archaeplastida	Eudicots	Eudicots	Amaranth family	Primary
Beta vulgaris sugar beet	Green	Archaeplastida	Eudicots	Eudicots	Amaranth family	Primary
Nelumbo nucifera sacred lotus	Green	Archaeplastida	Eudicots	Eudicots	Lotus family	Primary
Macadamia integrifolia macadamia nut	Green	Archaeplastida	Eudicots	Eudicots	Protea family	Primary
Papaver somniferum opium poppy	Green	Archaeplastida	Eudicots	Eudicots	Poppy family	Primary
Aegilops tauschii wheat d	Green	Archaeplastida	Monocots	Monocots	Grass family	Primary
Triticum dicoccoides wild emmer wheat	Green	Archaeplastida	Monocots	Monocots	Grass family	Primary
Brachypodium distachyon	Green	Archaeplastida	Monocots	Monocots	Grass family	Primary
Oryza sativa japonica japanese rice rapdb	Green	Archaeplastida	Monocots	Monocots	Grass family	Primary
Oryza sativa japonica japanese rice refseq	Green	Archaeplastida	Monocots	Monocots	Grass family	Primary
Oryza brachyantha malo sina	Green	Archaeplastida	Monocots	Monocots	Grass family	Primary
Panicum hallii	Green	Archaeplastida	Monocots	Monocots	Grass family	Primary
Panicum virgatum switchgrass	Green	Archaeplastida	Monocots	Monocots	Grass family	Primary
Setaria italica foxtail millet	Green	Archaeplastida	Monocots	Monocots	Grass family	Primary
Sorghum bicolor sorghum	Green	Archaeplastida	Monocots	Monocots	Grass family	Primary
Zea mays maize	Green	Archaeplastida	Monocots	Monocots	Grass family	Primary
Phoenix dactylifera date palm	Green	Archaeplastida	Monocots	Monocots	Palm family	Primary
Elaeis guineensis african oil palm	Green	Archaeplastida	Monocots	Monocots	Palm family	Primary
Musa acuminata wild malaysian banana	Green	Archaeplastida	Monocots	Monocots	Banana family	Primary
Asparagus officinalis garden asparagus	Green	Archaeplastida	Monocots	Monocots	Asparagus family	Primary
Phalaenopsis equestris	Green	Archaeplastida	Monocots	Monocots	Orchid family	Primary
Dendrobium catenatum	Green	Archaeplastida	Monocots	Monocots	Orchid family	Primary
Amborella trichopoda	Green	Archaeplastida	Basal Magnoliophyta	Basal Magnoliophyta	Amborella family	Primary
Nymphaea colorata	Green	Archaeplastida	Eudicots	Eudicots	Water-lily family	Primary
Picea sitchensis	Green	Archaeplastida	Gymnosperm	Gymnosperm	Gymnosperm	Primary
Picea glauca	Green	Archaeplastida	Gymnosperm	Gymnosperm	Gymnosperm	Primary
Picea abies	Green	Archaeplastida	Gymnosperm	Gymnosperm	Gymnosperm	Primary
Pinus pinaster	Green	Archaeplastida	Gymnosperm	Gymnosperm	Gymnosperm	Primary
Pinus sylvestris	Green	Archaeplastida	Gymnosperm	Gymnosperm	Gymnosperm	Primary
Pinus taeda	Green	Archaeplastida	Gymnosperm	Gymnosperm	Gymnosperm	Primary
Pseudotsuga menziesii	Green	Archaeplastida	Gymnosperm	Gymnosperm	Gymnosperm	Primary
Thuja plicata	Green	Archaeplastida	Gymnosperm	Gymnosperm	Gymnosperm	Primary
Taxus baccata	Green	Archaeplastida	Gymnosperm	Gymnosperm	Gymnosperm	Primary
Cycas micholitzii	Green	Archaeplastida	Gymnosperm	Gymnosperm	Gymnosperm	Primary
Ginkgo biloba	Green	Archaeplastida	Gymnosperm	Gymnosperm	Gymnosperm	Primary
Gnetum montanum	Green	Archaeplastida	Gymnosperm	Gymnosperm	Gymnosperm	Primary
Salvinia cucullata	Green	Archaeplastida	Ferns	Ferns	Ferns	Primary
Azolla filiculoides	Green	Archaeplastida	Ferns	Ferns	Ferns	Primary
Alsophila spinulosa	Green	Archaeplastida	Ferns	Ferns	Ferns	Primary
Ceratopteris richardii	Green	Archaeplastida	Ferns	Ferns	Ferns	Primary
Huperzia selago	Green	Archaeplastida	Lycophyte	Lycophyte	Lycophyte	Primary
Phylloglossum drummondii	Green	Archaeplastida	Lycophyte	Lycophyte	Lycophyte	Primary
Selaginella moellendorffii	Green	Archaeplastida	Lycophyte	Lycophyte	Lycophyte	Primary
Sphagnum fallax	Green	Archaeplastida	Mosses	Mosses	Mosses	Primary
Sphagnum magellanicum	Green	Archaeplastida	Mosses	Mosses	Mosses	Primary
Ceratodon purpureus	Green	Archaeplastida	Mosses	Mosses	Mosses	Primary
Physcomitrium patens	Green	Archaeplastida	Mosses	Mosses	Mosses	Primary
Marchantia polymorpha	Green	Archaeplastida	Liverworts	Liverworts	Liverworts	Primary
Anthoceros punctatus	Green	Archaeplastida	Hornworts	Hornworts	Hornworts	Primary
Anthoceros agrestis	Green	Archaeplastida	Hornworts	Hornworts	Hornworts	Primary
Zygnema circumcarinatum utex_1960	Green	Archaeplastida	Green algae	Green algae	Zygnematophyceae	Primary
Zygnema circumcarinatum utex_1959	Green	Archaeplastida	Green algae	Green algae	Zygnematophyceae	Primary
Zygnema circumcarinatum sag_698_1a	Green	Archaeplastida	Green algae	Green algae	Zygnematophyceae	Primary
Zygnema circumcarinatum sag_698_1b	Green	Archaeplastida	Green algae	Green algae	Zygnematophyceae	Primary
Mesotaenium endlicherianum	Green	Archaeplastida	Green algae	Green algae	Zygnematophyceae	Primary
Spirogloea muscicola	Green	Archaeplastida	Green algae	Green algae	Zygnematophyceae	Primary
Klebsormidium flaccidum	Green	Archaeplastida	Green algae	Green algae	Streptophyte algae	Primary
Chara braunii	Green	Archaeplastida	Green algae	Green algae	Streptophyte algae	Primary
Penium margaritaceum	Green	Archaeplastida	Green algae	Green algae	Zygnematophyceae	Primary
Mesostigma viride	Green	Archaeplastida	Green algae	Green algae	Streptophyte algae	Primary
Chlorokybus_atmophyticus	Green	Archaeplastida	Green algae	Green algae	Streptophyte algae	Primary
Chlamydomonas reinhardtii	Green	Archaeplastida	Green algae	Green algae	Green algae	Primary
Volvox carteri f. nagariensis	Green	Archaeplastida	Green algae	Green algae	Green algae	Primary
Dunaliella salina	Green	Archaeplastida	Green algae	Green algae	Green algae	Primary
Chromochloris zofingiensis	Green	Archaeplastida	Green algae	Green algae	Green algae	Primary
Monoraphidium neglectum	Green	Archaeplastida	Green algae	Green algae	Green algae	Primary
Coccomyxa subellipsoidae	Green	Archaeplastida	Green algae	Green algae	Green algae	Primary
Coccomyxa subellipsoidea	Green	Archaeplastida	Green algae	Green algae	Green algae	Primary
Botryococcus braunii	Green	Archaeplastida	Green algae	Green algae	Green algae	Primary
Auxenochlorella protothecoides	Green	Archaeplastida	Green algae	Green algae	Green algae	Primary
Chlorella variabilis	Green	Archaeplastida	Green algae	Green algae	Green algae	Primary
Ostreococcus tauri	Green	Archaeplastida	Green algae	Green algae	Green algae	Primary
Ostreococcus lucimarinus	Green	Archaeplastida	Green algae	Green algae	Green algae	Primary
Bathycoccus prasinos	Green	Archaeplastida	Green algae	Green algae	Green algae	Primary
Micromonas commoda	Green	Archaeplastida	Green algae	Green algae	Green algae	Primary
Micromonas pusilla	Green	Archaeplastida	Green algae	Green algae	Green algae	Primary
Prasinoderma coloniale	Green	Archaeplastida	Green algae	Green algae	Green algae	Primary
Chondrus crispus	Non_green	Archaeplastida	Red algae	Red algae	Red algae	Primary
Gracilariopsis chorda	Non_green	Archaeplastida	Red algae	Red algae	Red algae	Primary
Porphyra umbilicalis	Non_green	Archaeplastida	Red algae	Red algae	Red algae	Primary
Porphyridium purpureum	Non_green	Archaeplastida	Red algae	Red algae	Red algae	Primary
Cyanidioschyzonv merolae	Non_green	Archaeplastida	Red algae	Red algae	Red algae	Primary
Cyanidiococcus yangmingshanensis	Non_green	Archaeplastida	Red algae	Red algae	Red algae	Primary
Galdieria sulphuraria	Non_green	Archaeplastida	Red algae	Red algae	Red algae	Primary
Galdieria phlegrea	Non_green	Archaeplastida	Red algae	Red algae	Red algae	Primary
Gloeochaete wittrockiana	Non_green	Archaeplastida	Glaucophyte	Glaucophyte	Glaucophyte	Primary
Glaucocystis cf. nostochinearum	Non_green	Archaeplastida	Glaucophyte	Glaucophyte	Glaucophyte	Primary
Cyanoptyche gloeocystis	Non_green	Archaeplastida	Glaucophyte	Glaucophyte	Glaucophyte	Primary
Cynopora paradoxa	Non_green	Archaeplastida	Glaucophyte	Glaucophyte	Glaucophyte	Primary
Emiliania huxleyi	Non_green	Protists	Haptophyta	Protists	Oomycetes	Secondary
Guillardia theta	Non_green	Protists	Cryptomonads	Protists	Oomycetes	Secondary
Phaeodactylum tricornutum	Non_green	Protists	Stramenopiles	Protists	Diatoms	Secondary
Thalassiosira pseudonana	Non_green	Protists	Stramenopiles	Protists	Diatoms	Secondary
Phytophthora infestans	Non_green	Protists	Stramenopiles	Protists	Oomycetes	No Plastid
Homo sapiens human	Non_green	Animals	Vertebrates	Vertebrates	Mammals	No Plastid
Gallus gallus chicken	Non_green	Animals	Vertebrates	Vertebrates	Birds	No Plastid
Branchiostoma floridae florida lancelet	Non_green	Animals	Lancelets	Lancelets	Cartilaginous fishes	No Plastid
Strongylocentrotus purpuratus purple sea urchin	Non_green	Animals	Echinoderms	Echinoderms	Cartilaginous fishes	No Plastid
Ciona intestinalis sea squirt	Non_green	Animals	Ascidians	Ascidians	Cartilaginous fishes	No Plastid
Drosophila melanogaster fruit fly	Non_green	Animals	Arthropods	Arthropods	Insects	No Plastid
Caenorhabditis elegans nematode	Non_green	Animals	Nematodes	Nematodes	Chelicerates	No Plastid
Amphimedon queenslandica sponge	Non_green	Animals	Poriferans	Poriferans	Chelicerates	No Plastid
Monosiga brevicollis	Non_green	Protists	Choanoflagellates	Protists	Schizosaccharomycetes	No Plastid
Yarrowia lipolytica	Non_green	Fungi	Ascomycetes	Fungi	Saccharomycetes	No Plastid
Saccharomyces cerevisiae budding yeast	Non_green	Fungi	Ascomycetes	Fungi	Saccharomycetes	No Plastid
Schizosaccharomyces pombe fission yeast	Non_green	Fungi	Ascomycetes	Fungi	Schizosaccharomycetes	No Plastid
Aspergillus nidulans	Non_green	Fungi	Ascomycetes	Fungi	Eurotiomycetes	No Plastid
Neurospora crassa	Non_green	Fungi	Ascomycetes	Fungi	Sordariomycetes	No Plastid
Cryptococcus neoformans var. neoformans jec21	Non_green	Fungi	Basidiomycetes	Fungi	Schizosaccharomycetes	No Plastid
Ustilago maydis	Non_green	Fungi	Basidiomycetes	Fungi	Schizosaccharomycetes	No Plastid
Acanthamoeba castellanii	Non_green	Protists	Amoebozoa	Protists	Acanthamoeba	No Plastid
Dictyostelium discoideum cellular slime mold	Non_green	Protists	Amoebozoa	Protists	Dictyostelia	No Plastid
Naegleria gruberi	Non_green	Protists	Heterolobosea	Protists	Tetramitia	No Plastid
Tetrahymena thermophila	Non_green	Protists	Alveolates	Protists	Ciliates	No Plastid
Paramecium tetraurelia	Non_green	Protists	Alveolates	Protists	Ciliates	No Plastid
Plasmodium falciparum 3d7	Non_green	Protists	Alveolates	Protists	Apicomplexans	Secondary
Plasmodium falciparum dd2	Non_green	Protists	Alveolates	Protists	Apicomplexans	Secondary
Breviolum minutum	Non_green	Protists	Alveolates	Protists	Dinoflagellates	Secondary
Trichomonas vaginalis	Non_green	Protists	Metamonada	Protists	Trichomonads	No Plastid
Giardia lamblia	Non_green	Protists	Metamonada	Protists	Diplomonads	No Plastid

## Sheet: S2B
All orthogroups and their distribution across species
Group	spcodes	OG0000000	OG0000001	OG0000002	OG0000003	OG0000004	OG0000005	OG0000006	OG0000007	OG0000008	OG0000009	OG0000010	OG0000011	OG0000012	OG0000013	OG0000014	OG0000015	OG0000016	OG0000017	OG0000018	OG0000019	OG0000020	OG0000021	OG0000022	OG0000023	OG0000024	OG0000025	OG0000026	OG0000027	OG0000028	OG0000029	OG0000030	OG0000031	OG0000032	OG0000033	OG0000034	OG0000035	OG0000036	OG0000037	OG0000038	OG0000039	OG0000040	OG0000041	OG0000042	OG0000043	OG0000044	OG0000045	OG0000046	OG0000047
Rose family	Prunus persica peach	pper_109946421, pper_109946484, pper_109946561, pper_109947212, pper_109947730, pper_109947802, pper_109947901, pper_109948322, pper_109949831, pper_109950009, pper_109950186, pper_109950289, pper_109950605, pper_109950691, pper_18765974, pper_18766407, pper_18766639, pper_18766749, pper_18766776, pper_18766826, pper_18767105, pper_18767203, pper_18767384, pper_18767421, pper_18767489, pper_18767…	pper_109946372, pper_109946426, pper_109946451, pper_109946469, pper_109946799, pper_109946823, pper_109947278, pper_109947283, pper_109948019, pper_109948032, pper_109948603, pper_109948698, pper_109948700, pper_109948704, pper_109948709, pper_109948741, pper_109949854, pper_109950206, pper_109950300, pper_109950320, pper_109950324, pper_109950325, pper_109950343, pper_109950790, pper_109950808,…	pper_109946259, pper_109946401, pper_109946498, pper_109946580, pper_109946675, pper_109946761, pper_109946832, pper_109946845, pper_109947077, pper_109947142, pper_109947161, pper_109947221, pper_109947242, pper_109947312, pper_109947334, pper_109947370, pper_109947434, pper_109947444, pper_109947875, pper_109947970, pper_109948047, pper_109948051, pper_109948060, pper_109948112, pper_109948138,…	pper_109946875, pper_18766477, pper_18767935, pper_18768148, pper_18769043, pper_18769071, pper_18769493, pper_18770134, pper_18770165, pper_18770515, pper_18770758, pper_18771453, pper_18771558, pper_18771730, pper_18772081, pper_18772237, pper_18772255, pper_18772658, pper_18772781, pper_18772928, pper_18773093, pper_18773581, pper_18773813, pper_18773933, pper_18774205, pper_18775149, pper_187…	pper_109946251, pper_109946388, pper_109946389, pper_109946394, pper_109946397, pper_109946398, pper_109946404, pper_109946405, pper_109946454, pper_109946472, pper_109946499, pper_109946503, pper_109946516, pper_109946528, pper_109946529, pper_109946532, pper_109946540, pper_109946595, pper_109946596, pper_109946620, pper_109946658, pper_109946696, pper_109946724, pper_109946728, pper_109946771,…	pper_109948212, pper_18767585, pper_18767894, pper_18767901, pper_18768188, pper_18768424, pper_18768993, pper_18769581, pper_18770086, pper_18770127, pper_18770782, pper_18771055, pper_18771097, pper_18771446, pper_18771752, pper_18771957, pper_18772169, pper_18772665, pper_18773168, pper_18773984, pper_18776002, pper_18776087, pper_18776415, pper_18776549, pper_18776576, pper_18776660, pper_187…	pper_109947117, pper_109947167, pper_109947231, pper_109947336, pper_109948629, pper_109950787, pper_18771072, pper_18774671, pper_18774736, pper_18775474, pper_18781137, pper_18786775, pper_18793550	pper_109947174, pper_18767350, pper_18767575, pper_18768571, pper_18769644, pper_18770117, pper_18770716, pper_18771327, pper_18771506, pper_18771695, pper_18772287, pper_18772828, pper_18773067, pper_18773421, pper_18773753, pper_18774266, pper_18774474, pper_18774554, pper_18774707, pper_18775230, pper_18775726, pper_18775866, pper_18776010, pper_18776113, pper_18776118, pper_18776136, pper_187…	pper_109948840, pper_109949183, pper_109949249, pper_18768550, pper_18769545, pper_18769862, pper_18769951, pper_18770013, pper_18770027, pper_18770030, pper_18770056, pper_18770510, pper_18770754, pper_18771160, pper_18771703, pper_18773299, pper_18773522, pper_18774086, pper_18775628, pper_18775981, pper_18776019, pper_18776031, pper_18776644, pper_18777008, pper_18777262, pper_18777306, pper_1…	pper_18766272, pper_18767503, pper_18768176, pper_18768293, pper_18768756, pper_18769035, pper_18769577, pper_18769640, pper_18770336, pper_18770615, pper_18770921, pper_18772271, pper_18772390, pper_18772439, pper_18772534, pper_18772571, pper_18773044, pper_18773466, pper_18774053, pper_18774290, pper_18774326, pper_18774415, pper_18775251, pper_18775590, pper_18776309, pper_18776620, pper_1877…	pper_109946243, pper_109946663, pper_109946983, pper_109947005, pper_109947035, pper_109947043, pper_109947152, pper_109947230, pper_109947244, pper_109947633, pper_109947677, pper_109947681, pper_109947694, pper_109947733, pper_109948301, pper_109949500, pper_109949737, pper_109949786, pper_18766152, pper_18766239, pper_18766903, pper_18767022, pper_18768451, pper_18770025, pper_18770059, pper_1…	pper_109946245, pper_109946260, pper_109946419, pper_109947053, pper_109947108, pper_109947535, pper_109948046, pper_109948882, pper_109949585, pper_109950552, pper_109950788, pper_109950794, pper_18765991, pper_18766121, pper_18766187, pper_18766294, pper_18766315, pper_18766327, pper_18766464, pper_18766532, pper_18766676, pper_18766715, pper_18766720, pper_18766800, pper_18766807, pper_1876681…	pper_109946370, pper_109946371, pper_109946651, pper_109946760, pper_109947304, pper_109947514, pper_109948004, pper_109948026, pper_109948041, pper_109948059, pper_109948096, pper_109948637, pper_109948646, pper_109948695, pper_109948697, pper_109948699, pper_109948708, pper_109948761, pper_109949234, pper_109949292, pper_109949318, pper_109949326, pper_109949368, pper_109949370, pper_109949626,…	pper_109948727	pper_109948500, pper_109948501, pper_109948510, pper_109948567, pper_109949650, pper_109949739, pper_18767427, pper_18769887, pper_18769994, pper_18770475, pper_18771109, pper_18771519, pper_18772285, pper_18772739, pper_18773273, pper_18773509, pper_18773606, pper_18773712, pper_18773733, pper_18774749, pper_18774790, pper_18774808, pper_18774878, pper_18775430, pper_18775600, pper_18778794, ppe…	pper_18766706, pper_18768400, pper_18768581, pper_18769241, pper_18769676, pper_18770430, pper_18770723, pper_18772286, pper_18772326, pper_18772709, pper_18772791, pper_18773701, pper_18773719, pper_18774077, pper_18774097, pper_18775396, pper_18775707, pper_18775771, pper_18775860, pper_18776079, pper_18776218, pper_18776269, pper_18776848, pper_18776956, pper_18777056, pper_18777588, pper_1877…	pper_109950401, pper_18766383, pper_18767412, pper_18768662, pper_18770208, pper_18770480, pper_18770759, pper_18771926, pper_18773929, pper_18775678, pper_18775738, pper_18775766, pper_18776750, pper_18778101, pper_18778534, pper_18778870, pper_18782082, pper_18782488, pper_18783496, pper_18788484, pper_18789145, pper_18789163, pper_18790610, pper_18790900, pper_18791517, pper_18792037, pper_187…	pper_109946278, pper_109947057, pper_109947087, pper_109947992, pper_109949338, pper_109949657, pper_109950000, pper_109950312, pper_109950356, pper_109950463, pper_109950821, pper_18780975, pper_18791599	pper_109946569, pper_18766737, pper_18767723, pper_18768250, pper_18768721, pper_18768792, pper_18768923, pper_18769936, pper_18770033, pper_18772840, pper_18773219, pper_18773629, pper_18774388, pper_18774450, pper_18774454, pper_18774467, pper_18774471, pper_18774683, pper_18775038, pper_18775639, pper_18775792, pper_18777465, pper_18778341, pper_18778792, pper_18779133, pper_18779190, pper_187…	pper_109946393, pper_109946399, pper_109946410, pper_109946442, pper_109946497, pper_109946501, pper_109946514, pper_109946542, pper_109946565, pper_109946572, pper_109946586, pper_109946638, pper_109946656, pper_109946670, pper_109946821, pper_109946824, pper_109946877, pper_109947051, pper_109947084, pper_109947126, pper_109947128, pper_109947164, pper_109947255, pper_109947270, pper_109947277,…	pper_18767098, pper_18768243, pper_18773420, pper_18775017, pper_18776314, pper_18776358, pper_18776368, pper_18778036, pper_18778628, pper_18781300, pper_18782505, pper_18782815, pper_18783633, pper_18784509, pper_18785169, pper_18785269, pper_18786447, pper_18787078, pper_18787465, pper_18788374, pper_18788454, pper_18788803, pper_18789032, pper_18789132, pper_18789329, pper_18790093, pper_1879…	pper_109949175, pper_18766466, pper_18766522, pper_18767036, pper_18767318, pper_18767392, pper_18767449, pper_18769721, pper_18771562, pper_18775160, pper_18775696, pper_18775870, pper_18776521, pper_18776696, pper_18776908, pper_18777092, pper_18777917, pper_18778358, pper_18778986, pper_18779165, pper_18780262, pper_18782146, pper_18784364, pper_18784617, pper_18785547, pper_18785548, pper_187…	pper_109946409, pper_109946631, pper_109946841, pper_109946848, pper_109946849, pper_109947022, pper_109947023, pper_109947033, pper_109947226, pper_109947241, pper_109947279, pper_109947282, pper_109947310, pper_109947342, pper_109947343, pper_109947348, pper_109947406, pper_109947441, pper_109947484, pper_109947494, pper_109947501, pper_109947936, pper_109948017, pper_109948018, pper_109948031,…	pper_18767224, pper_18767501, pper_18767622, pper_18768553, pper_18770032, pper_18771246, pper_18771611, pper_18771933, pper_18772165, pper_18772232, pper_18774379, pper_18776554, pper_18776600, pper_18776649, pper_18776652, pper_18776771, pper_18776946, pper_18777512, pper_18778487, pper_18778601, pper_18780496, pper_18780695, pper_18780764, pper_18782277, pper_18782463, pper_18784094, pper_1878…	pper_109949970, pper_18766796, pper_18766929, pper_18770107, pper_18770242, pper_18772202, pper_18773375, pper_18773755, pper_18774312, pper_18775003, pper_18775892, pper_18776998, pper_18777337, pper_18777466, pper_18777681, pper_18777813, pper_18783543, pper_18783899, pper_18784093, pper_18784658, pper_18785289, pper_18786405, pper_18787033, pper_18787279, pper_18788164, pper_18789165, pper_187…	pper_18767106, pper_18768564, pper_18768833, pper_18770026, pper_18770135, pper_18771342, pper_18771577, pper_18771658, pper_18773063, pper_18774279, pper_18775229, pper_18779699, pper_18781709, pper_18783808, pper_18785197, pper_18785350, pper_18785754, pper_18785945, pper_18786658, pper_18786681, pper_18786841, pper_18786938, pper_18787185, pper_18787350, pper_18787625, pper_18788049, pper_1878…	pper_18768374, pper_18768951, pper_18770128, pper_18770511, pper_18772306, pper_18772701, pper_18773703, pper_18775077, pper_18775343, pper_18775907, pper_18777482, pper_18782564, pper_18785262, pper_18786342, pper_18787296, pper_18787374, pper_18787535, pper_18788798, pper_18789214, pper_18790051, pper_18792177, pper_18793246	pper_109946525, pper_109946643, pper_109946662, pper_109946681, pper_109946695, pper_109946781, pper_109947097, pper_109947157, pper_109947160, pper_109947189, pper_109947213, pper_109947236, pper_109947243, pper_109947245, pper_109947247, pper_109947249, pper_109947253, pper_109947261, pper_109947326, pper_109947335, pper_109947399, pper_109947423, pper_109947523, pper_109947881, pper_109948016,…	pper_18766695, pper_18768466, pper_18769609, pper_18771646, pper_18771868, pper_18772462, pper_18773891, pper_18777194, pper_18777474, pper_18777723, pper_18779495, pper_18779507, pper_18780211, pper_18780317, pper_18781064, pper_18782585, pper_18784654, pper_18785509, pper_18788178, pper_18793545, pper_18793707	pper_109950232, pper_18766300, pper_18766949, pper_18767053, pper_18767169, pper_18767738, pper_18767794, pper_18768560, pper_18769389, pper_18772213, pper_18772401, pper_18772417, pper_18772609, pper_18772883, pper_18773911, pper_18778163, pper_18778167, pper_18778869, pper_18779187, pper_18779226, pper_18780778, pper_18780933, pper_18781460, pper_18781584, pper_18782510, pper_18782529, pper_187…	pper_18766106, pper_18768108, pper_18768508, pper_18769108, pper_18770485, pper_18774645, pper_18775197, pper_18778158, pper_18780086, pper_18780359, pper_18780758, pper_18784757, pper_18786255, pper_18788828, pper_18789278, pper_18789607, pper_18791851, pper_18792817	pper_18766696, pper_18766768, pper_18768165, pper_18768605, pper_18768808, pper_18769707, pper_18770528, pper_18770888, pper_18770900, pper_18771457, pper_18772407, pper_18773756, pper_18775269, pper_18775270, pper_18775636, pper_18776267, pper_18778592, pper_18778627, pper_18780290, pper_18781337, pper_18781504, pper_18783328, pper_18783919, pper_18784821, pper_18788206, pper_18789509, pper_1879…	pper_109947680, pper_109948200, pper_109949155, pper_109950033, pper_18782281, pper_18783730, pper_18784948, pper_18786984, pper_18793126	pper_18769264, pper_18771268, pper_18771464, pper_18771728, pper_18773759, pper_18776400, pper_18776409, pper_18776669, pper_18776845, pper_18777011, pper_18777123, pper_18777414, pper_18777462, pper_18777479, pper_18777797, pper_18778067, pper_18781940, pper_18784908, pper_18785284, pper_18786753, pper_18787317, pper_18788394, pper_18788687, pper_18788771, pper_18789186, pper_18792466, pper_1879…	pper_109946255, pper_109946784, pper_109946852, pper_109946870, pper_109946982, pper_109947239, pper_109947272, pper_109947459, pper_109947549, pper_109948111, pper_109948148, pper_109948511, pper_109948748, pper_109949171, pper_109949182, pper_109949212, pper_109949576, pper_109949743, pper_109949754, pper_109949766, pper_109950003, pper_109950304, pper_109950334, pper_109950344, pper_109950384,…	pper_18769611, pper_18770476, pper_18770930, pper_18772205, pper_18773116, pper_18773427, pper_18773586, pper_18775282, pper_18778224, pper_18779925, pper_18781882, pper_18783880, pper_18784693, pper_18787220, pper_18788409, pper_18788706, pper_18788948, pper_18789171, pper_18791345, pper_18791555	pper_109947805, pper_109948837, pper_18766468, pper_18766752, pper_18767137, pper_18767377, pper_18767386, pper_18768078, pper_18768429, pper_18768448, pper_18768845, pper_18769616, pper_18769627, pper_18770344, pper_18770577, pper_18774948, pper_18775948, pper_18776250, pper_18776282, pper_18777019, pper_18777948, pper_18777953, pper_18779175, pper_18779662, pper_18779776, pper_18779897, pper_18…	pper_109946618, pper_109946653, pper_109947792, pper_109947794, pper_109947831, pper_109947833, pper_109947905, pper_109948164, pper_109948199, pper_109948232, pper_109948334, pper_109948335, pper_109948564, pper_109948565, pper_109949027, pper_109949031, pper_109949495, pper_109949518, pper_109949800, pper_18766554, pper_18767213, pper_18772115, pper_18772183, pper_18772998, pper_18773385, pper_…	pper_18768319, pper_18769067, pper_18769185, pper_18769186, pper_18770373, pper_18772508, pper_18772798, pper_18774236, pper_18774286, pper_18774558, pper_18775192, pper_18775442, pper_18776993, pper_18777501, pper_18778060, pper_18782931, pper_18783026, pper_18783027, pper_18784659, pper_18784789, pper_18785398, pper_18786514, pper_18791511, pper_18791689, pper_18793466, pper_18793672, pper_1879…	pper_18767441, pper_18769190, pper_18769960, pper_18771351, pper_18771961, pper_18771981, pper_18772509, pper_18772528, pper_18772631, pper_18773006, pper_18773331, pper_18773398, pper_18773464, pper_18773757, pper_18773781, pper_18774150, pper_18774459, pper_18774491, pper_18774584, pper_18774869, pper_18775243, pper_18775415, pper_18775525, pper_18776157, pper_18782145, pper_18785759, pper_1878…	pper_18770656, pper_18770709, pper_18770776, pper_18777187, pper_18778400, pper_18778564, pper_18779384, pper_18781399, pper_18781833, pper_18782071, pper_18782837, pper_18783785, pper_18784408, pper_18784883, pper_18785728, pper_18785885, pper_18787574, pper_18788037, pper_18788814, pper_18789524, pper_18789915, pper_18789930, pper_18790630, pper_18791422, pper_18791845, pper_18792715, pper_1879…	pper_109946406, pper_109947883, pper_109950819, pper_18783079	pper_109947944, pper_109949122, pper_18766513, pper_18769533, pper_18771536, pper_18774039, pper_18774282, pper_18774365, pper_18774452, pper_18778529, pper_18778530, pper_18779188, pper_18779313, pper_18784282, pper_18785877, pper_18786113, pper_18786250, pper_18786369, pper_18787070, pper_18787510, pper_18788160, pper_18788793, pper_18789586, pper_18789978, pper_18790364, pper_18790512, pper_18…	pper_18766328, pper_18766542, pper_18766670, pper_18766930, pper_18766995, pper_18767339, pper_18767669, pper_18767869, pper_18767954, pper_18768050, pper_18768203, pper_18768474, pper_18768503, pper_18768776, pper_18771220, pper_18774079, pper_18774924, pper_18781146, pper_18783402, pper_18785196, pper_18785642, pper_18785947, pper_18786244, pper_18786279, pper_18786705, pper_18786862, pper_1878…	pper_109949092, pper_18766412, pper_18766418, pper_18766651, pper_18766654, pper_18766658, pper_18768007, pper_18768411, pper_18771969, pper_18774018, pper_18775064, pper_18775763, pper_18775829, pper_18776053, pper_18776330, pper_18777459, pper_18777460, pper_18777736, pper_18778800, pper_18778816, pper_18779050, pper_18779097, pper_18779399, pper_18779428, pper_18779787, pper_18779958, pper_187…	pper_109947704, pper_109950857, pper_18766182, pper_18766314, pper_18766434, pper_18766523, pper_18766624, pper_18766832, pper_18766926, pper_18767028, pper_18767784, pper_18767829, pper_18768034, pper_18768310, pper_18768352, pper_18768778, pper_18768817, pper_18769212, pper_18772787, pper_18773169, pper_18773879, pper_18773992, pper_18774025, pper_18774035, pper_18774446, pper_18775459, pper_18…	pper_109946241, pper_109946676, pper_109947367, pper_109947424, pper_109947431, pper_109948155, pper_109948528, pper_109948563, pper_109948690, pper_109948948, pper_109949014, pper_109950456, pper_18769188, pper_18769831, pper_18770698, pper_18770772, pper_18770889, pper_18771213, pper_18771415, pper_18771441, pper_18778688, pper_18778829, pper_18778844, pper_18779161, pper_18779184, pper_1877934…	pper_18766385, pper_18766869, pper_18768701, pper_18769183, pper_18774479, pper_18774517, pper_18776547, pper_18776867, pper_18776887, pper_18783641, pper_18784555, pper_18785577, pper_18785580, pper_18785596, pper_18785746, pper_18786051, pper_18786678, pper_18786749, pper_18787007, pper_18787488, pper_18789815, pper_18789925, pper_18790854
Rose family	Prunus dulcis almond	pdul_117612197, pdul_117612800, pdul_117613150, pdul_117613483, pdul_117614026, pdul_117614032, pdul_117614080, pdul_117614162, pdul_117614319, pdul_117614398, pdul_117614492, pdul_117614521, pdul_117614579, pdul_117614585, pdul_117614600, pdul_117614658, pdul_117614693, pdul_117614723, pdul_117614725, pdul_117614768, pdul_117614797, pdul_117614826, pdul_117614860, pdul_117615029, pdul_117615058,…	pdul_117612501, pdul_117612665, pdul_117612709, pdul_117612722, pdul_117612730, pdul_117612734, pdul_117613161, pdul_117613184, pdul_117613304, pdul_117613472, pdul_117613593, pdul_117617125, pdul_117617410, pdul_117617456, pdul_117618095, pdul_117619254, pdul_117621892, pdul_117621904, pdul_117621911, pdul_117624133, pdul_117625209, pdul_117625210, pdul_117625421, pdul_117625427, pdul_117625561,…	pdul_117612459, pdul_117612533, pdul_117613130, pdul_117613566, pdul_117613741, pdul_117613781, pdul_117615212, pdul_117615328, pdul_117615445, pdul_117615651, pdul_117616358, pdul_117617979, pdul_117618036, pdul_117618303, pdul_117619683, pdul_117621650, pdul_117621752, pdul_117625284, pdul_117625422, pdul_117625450, pdul_117625523, pdul_117625528, pdul_117625662, pdul_117627067, pdul_117628895,…	pdul_117612630, pdul_117612721, pdul_117614333, pdul_117614472, pdul_117614489, pdul_117614831, pdul_117615417, pdul_117616280, pdul_117616365, pdul_117617585, pdul_117617923, pdul_117618255, pdul_117618420, pdul_117619004, pdul_117619035, pdul_117619177, pdul_117619328, pdul_117619973, pdul_117620260, pdul_117621386, pdul_117621581, pdul_117621589, pdul_117621592, pdul_117621621, pdul_117621622,…	pdul_117612449, pdul_117612450, pdul_117612523, pdul_117612696, pdul_117612718, pdul_117612783, pdul_117612789, pdul_117612836, pdul_117612899, pdul_117612935, pdul_117612974, pdul_117613127, pdul_117613128, pdul_117613202, pdul_117613207, pdul_117613288, pdul_117613364, pdul_117613376, pdul_117613380, pdul_117613470, pdul_117613471, pdul_117613541, pdul_117613553, pdul_117613685, pdul_117613738,…	pdul_117613673, pdul_117614444, pdul_117614710, pdul_117614713, pdul_117614937, pdul_117615140, pdul_117615258, pdul_117615868, pdul_117615930, pdul_117616030, pdul_117617759, pdul_117617889, pdul_117618213, pdul_117618214, pdul_117618215, pdul_117618756, pdul_117619417, pdul_117619425, pdul_117619482, pdul_117619523, pdul_117619700, pdul_117619734, pdul_117620208, pdul_117621105, pdul_117621648,…	pdul_117612818, pdul_117613052, pdul_117617353, pdul_117618008, pdul_117618371, pdul_117620870, pdul_117621682, pdul_117621837, pdul_117624139, pdul_117629780, pdul_117630250, pdul_117630370, pdul_117630466, pdul_117637836, pdul_117638326, pdul_117638558, pdul_117638589	pdul_117612251, pdul_117612539, pdul_117613018, pdul_117613156, pdul_117613954, pdul_117614151, pdul_117614624, pdul_117615170, pdul_117616791, pdul_117617270, pdul_117617325, pdul_117617888, pdul_117618047, pdul_117618830, pdul_117619027, pdul_117619165, pdul_117619418, pdul_117619539, pdul_117619847, pdul_117619879, pdul_117620013, pdul_117620382, pdul_117620902, pdul_117620950, pdul_117620952,…	pdul_117612862, pdul_117613124, pdul_117613581, pdul_117613915, pdul_117615980, pdul_117616044, pdul_117616059, pdul_117616060, pdul_117618316, pdul_117618813, pdul_117619107, pdul_117619298, pdul_117619422, pdul_117623464, pdul_117625488, pdul_117625491, pdul_117625493, pdul_117625501, pdul_117625502, pdul_117625743, pdul_117625794, pdul_117627102, pdul_117627354, pdul_117627485, pdul_117627749,…	pdul_117612978, pdul_117614442, pdul_117614939, pdul_117615652, pdul_117616536, pdul_117618524, pdul_117618893, pdul_117620214, pdul_117623610, pdul_117624069, pdul_117624108, pdul_117624400, pdul_117624420, pdul_117624563, pdul_117624778, pdul_117624811, pdul_117625984, pdul_117626416, pdul_117627341, pdul_117628193, pdul_117628210, pdul_117628686, pdul_117629219, pdul_117630206, pdul_117631159,…	pdul_117612550, pdul_117612551, pdul_117612733, pdul_117612743, pdul_117612746, pdul_117612953, pdul_117612954, pdul_117612962, pdul_117613185, pdul_117613306, pdul_117613307, pdul_117613419, pdul_117613443, pdul_117613657, pdul_117613750, pdul_117614101, pdul_117614207, pdul_117614808, pdul_117614950, pdul_117615035, pdul_117615052, pdul_117615055, pdul_117615893, pdul_117617332, pdul_117617359,…	pdul_117612194, pdul_117612575, pdul_117612616, pdul_117612729, pdul_117613383, pdul_117613450, pdul_117613463, pdul_117613464, pdul_117613734, pdul_117614375, pdul_117614378, pdul_117614392, pdul_117614781, pdul_117615071, pdul_117615107, pdul_117615301, pdul_117615373, pdul_117616476, pdul_117616542, pdul_117616703, pdul_117616739, pdul_117617212, pdul_117617397, pdul_117617925, pdul_117617926,…	pdul_117612573, pdul_117612654, pdul_117612655, pdul_117612858, pdul_117613201, pdul_117613216, pdul_117613378, pdul_117617333, pdul_117618018, pdul_117618022, pdul_117618035, pdul_117618152, pdul_117618238, pdul_117621728, pdul_117621731, pdul_117621760, pdul_117621809, pdul_117621810, pdul_117625420, pdul_117625426, pdul_117625496, pdul_117625608, pdul_117627589, pdul_117629223, pdul_117635265,…	pdul_117612716, pdul_117612739	pdul_117612620, pdul_117612622, pdul_117612624, pdul_117612833, pdul_117612834, pdul_117613111, pdul_117613112, pdul_117613114, pdul_117613115, pdul_117613337, pdul_117613499, pdul_117613569, pdul_117613721, pdul_117613749, pdul_117618169, pdul_117618170, pdul_117618387, pdul_117618432, pdul_117618542, pdul_117618639, pdul_117619001, pdul_117619745, pdul_117620379, pdul_117620395, pdul_117623586,…	pdul_117612886, pdul_117613256, pdul_117615019, pdul_117616417, pdul_117617136, pdul_117617449, pdul_117617454, pdul_117618576, pdul_117618744, pdul_117618953, pdul_117619230, pdul_117619268, pdul_117619472, pdul_117620219, pdul_117621103, pdul_117621546, pdul_117621844, pdul_117622649, pdul_117622676, pdul_117624205, pdul_117625887, pdul_117627228, pdul_117627602, pdul_117627866, pdul_117628134,…	pdul_117614978, pdul_117615078, pdul_117616679, pdul_117621207, pdul_117622140, pdul_117622997, pdul_117623378, pdul_117624567, pdul_117626029, pdul_117627302, pdul_117627458, pdul_117627892, pdul_117627958, pdul_117628471, pdul_117628829, pdul_117629240, pdul_117629418, pdul_117629594, pdul_117630121, pdul_117630801, pdul_117630989, pdul_117633506, pdul_117633879, pdul_117634448, pdul_117636567,…	pdul_117612720, pdul_117613092, pdul_117613094, pdul_117613148, pdul_117613177, pdul_117615305, pdul_117617460, pdul_117624057, pdul_117630368, pdul_117638247, pdul_117638270, pdul_117638343	pdul_117613236, pdul_117613237, pdul_117613496, pdul_117613611, pdul_117613929, pdul_117614224, pdul_117614308, pdul_117614494, pdul_117614601, pdul_117614606, pdul_117614610, pdul_117614613, pdul_117614657, pdul_117614711, pdul_117614743, pdul_117614805, pdul_117614814, pdul_117615208, pdul_117615359, pdul_117615411, pdul_117616168, pdul_117617223, pdul_117618180, pdul_117619117, pdul_117620284,…	pdul_117612439, pdul_117612560, pdul_117612572, pdul_117612583, pdul_117612649, pdul_117612781, pdul_117612873, pdul_117612896, pdul_117613070, pdul_117613183, pdul_117613206, pdul_117613223, pdul_117613397, pdul_117613455, pdul_117613649, pdul_117614016, pdul_117614688, pdul_117614777, pdul_117615004, pdul_117615022, pdul_117615256, pdul_117615290, pdul_117615583, pdul_117615615, pdul_117616058,…	pdul_117613387, pdul_117617862, pdul_117617955, pdul_117617957, pdul_117618537, pdul_117618976, pdul_117618977, pdul_117619950, pdul_117620547, pdul_117622420, pdul_117622421, pdul_117622700, pdul_117623979, pdul_117624167, pdul_117624177, pdul_117624524, pdul_117627163, pdul_117627164, pdul_117627319, pdul_117627986, pdul_117628031, pdul_117628039, pdul_117628054, pdul_117628630, pdul_117628951,…	pdul_117612156, pdul_117617068, pdul_117617758, pdul_117618320, pdul_117619215, pdul_117619314, pdul_117621389, pdul_117622173, pdul_117624704, pdul_117624939, pdul_117625874, pdul_117626092, pdul_117627257, pdul_117627580, pdul_117627754, pdul_117627757, pdul_117627814, pdul_117628687, pdul_117628704, pdul_117628813, pdul_117630930, pdul_117634335, pdul_117634804, pdul_117637015, pdul_117637016,…	pdul_117612585, pdul_117612660, pdul_117612710, pdul_117612857, pdul_117612859, pdul_117612917, pdul_117613051, pdul_117613067, pdul_117613068, pdul_117613078, pdul_117613097, pdul_117613169, pdul_117613208, pdul_117613353, pdul_117613361, pdul_117613368, pdul_117613436, pdul_117613548, pdul_117613616, pdul_117613772, pdul_117614551, pdul_117614695, pdul_117614722, pdul_117615113, pdul_117615299,…	pdul_117613905, pdul_117617356, pdul_117619068, pdul_117619515, pdul_117619538, pdul_117619561, pdul_117620802, pdul_117621138, pdul_117622280, pdul_117622631, pdul_117622984, pdul_117623030, pdul_117624324, pdul_117624361, pdul_117624362, pdul_117624363, pdul_117624364, pdul_117624371, pdul_117625431, pdul_117626488, pdul_117627601, pdul_117628432, pdul_117628494, pdul_117628791, pdul_117628985,…	pdul_117612150, pdul_117614733, pdul_117615576, pdul_117615810, pdul_117616052, pdul_117616141, pdul_117617005, pdul_117617021, pdul_117617827, pdul_117618116, pdul_117618658, pdul_117619674, pdul_117619679, pdul_117622255, pdul_117623223, pdul_117623241, pdul_117628201, pdul_117628836, pdul_117628909, pdul_117628911, pdul_117629113, pdul_117629933, pdul_117630960, pdul_117631101, pdul_117631475,…	pdul_117612541, pdul_117612542, pdul_117613079, pdul_117614847, pdul_117614882, pdul_117616607, pdul_117617337, pdul_117617697, pdul_117618133, pdul_117618345, pdul_117618519, pdul_117618723, pdul_117618867, pdul_117618998, pdul_117618999, pdul_117619106, pdul_117619567, pdul_117619609, pdul_117619710, pdul_117620840, pdul_117620932, pdul_117621548, pdul_117625540, pdul_117625548, pdul_117625733,…	pdul_117616028, pdul_117617243, pdul_117618904, pdul_117619138, pdul_117619470, pdul_117619811, pdul_117620145, pdul_117620988, pdul_117621518, pdul_117627106, pdul_117627611, pdul_117628426, pdul_117631806, pdul_117632128, pdul_117632129, pdul_117632331, pdul_117632426, pdul_117633071, pdul_117634615, pdul_117635533, pdul_117635650, pdul_117637774, pdul_117637934	pdul_117612499, pdul_117612522, pdul_117612606, pdul_117612848, pdul_117613106, pdul_117613120, pdul_117613398, pdul_117613404, pdul_117613412, pdul_117614627, pdul_117614763, pdul_117614843, pdul_117615202, pdul_117616671, pdul_117617974, pdul_117618038, pdul_117618039, pdul_117618064, pdul_117618230, pdul_117618242, pdul_117618264, pdul_117619961, pdul_117620936, pdul_117621618, pdul_117621645,…	pdul_117614040, pdul_117616296, pdul_117618562, pdul_117619153, pdul_117619477, pdul_117620683, pdul_117624056, pdul_117624241, pdul_117624305, pdul_117624599, pdul_117625529, pdul_117627527, pdul_117629356, pdul_117629377, pdul_117630778, pdul_117633086, pdul_117633730, pdul_117633748, pdul_117634035, pdul_117634165, pdul_117636472, pdul_117636570, pdul_117638790	pdul_117612912, pdul_117613028, pdul_117613448, pdul_117614272, pdul_117617439, pdul_117617712, pdul_117618938, pdul_117621717, pdul_117622085, pdul_117622097, pdul_117622250, pdul_117622463, pdul_117622588, pdul_117622662, pdul_117622812, pdul_117623983, pdul_117624097, pdul_117624229, pdul_117624788, pdul_117625497, pdul_117625978, pdul_117626620, pdul_117630965, pdul_117631211, pdul_117631400,…	pdul_117613928, pdul_117614984, pdul_117619554, pdul_117619864, pdul_117622745, pdul_117623894, pdul_117624016, pdul_117624532, pdul_117625879, pdul_117626632, pdul_117629860, pdul_117630697, pdul_117630793, pdul_117633820, pdul_117635978, pdul_117637570, pdul_117637620, pdul_117638743	pdul_117613814, pdul_117614025, pdul_117614426, pdul_117615272, pdul_117615429, pdul_117616188, pdul_117618887, pdul_117621106, pdul_117621640, pdul_117621856, pdul_117625006, pdul_117626713, pdul_117626744, pdul_117626805, pdul_117628430, pdul_117628725, pdul_117630443, pdul_117631932, pdul_117632049, pdul_117632182, pdul_117633041, pdul_117633573, pdul_117633719, pdul_117633795, pdul_117633956,…	pdul_117613266, pdul_117613355, pdul_117615887, pdul_117617079, pdul_117617499, pdul_117619870, pdul_117619942, pdul_117621662, pdul_117621726, pdul_117622398, pdul_117623083, pdul_117627295, pdul_117629817, pdul_117635387	pdul_117614185, pdul_117614586, pdul_117615238, pdul_117615451, pdul_117617140, pdul_117619170, pdul_117619302, pdul_117619527, pdul_117622411, pdul_117627456, pdul_117627583, pdul_117627640, pdul_117627644, pdul_117627721, pdul_117627825, pdul_117627836, pdul_117627864, pdul_117628137, pdul_117628982, pdul_117628983, pdul_117631367, pdul_117634394, pdul_117634602, pdul_117634756, pdul_117635401,…	pdul_117612498, pdul_117613125, pdul_117613129, pdul_117613563, pdul_117613582, pdul_117616801, pdul_117620069, pdul_117621753, pdul_117625270, pdul_117625376, pdul_117630048, pdul_117632512, pdul_117632516, pdul_117632598, pdul_117632766, pdul_117634050, pdul_117638107	pdul_117612690, pdul_117615626, pdul_117615731, pdul_117615777, pdul_117617522, pdul_117620017, pdul_117622144, pdul_117622198, pdul_117623554, pdul_117624465, pdul_117624643, pdul_117630112, pdul_117630319, pdul_117630665, pdul_117630946, pdul_117631362, pdul_117631462, pdul_117631502, pdul_117631873, pdul_117633500, pdul_117633772, pdul_117634414	pdul_117613326, pdul_117615169, pdul_117617713, pdul_117621086, pdul_117622685, pdul_117624244, pdul_117625165, pdul_117625694, pdul_117625703, pdul_117625723, pdul_117625767, pdul_117625769, pdul_117625801, pdul_117627432, pdul_117628516, pdul_117628578, pdul_117628746, pdul_117629107, pdul_117629108, pdul_117632951, pdul_117634105, pdul_117634156, pdul_117634972, pdul_117636956, pdul_117637295,…	pdul_117612205, pdul_117612597, pdul_117612947, pdul_117613382, pdul_117613728, pdul_117613828, pdul_117614221, pdul_117614250, pdul_117614871, pdul_117614892, pdul_117615471, pdul_117615974, pdul_117616120, pdul_117616299, pdul_117617458, pdul_117617836, pdul_117618379, pdul_117618380, pdul_117618732, pdul_117621558, pdul_117621578, pdul_117622136, pdul_117622176, pdul_117622544, pdul_117622594,…	pdul_117615237, pdul_117616426, pdul_117616455, pdul_117616456, pdul_117617814, pdul_117617830, pdul_117618374, pdul_117619925, pdul_117620926, pdul_117621114, pdul_117621292, pdul_117622395, pdul_117627376, pdul_117627477, pdul_117628063, pdul_117630086, pdul_117630680, pdul_117630891, pdul_117631573, pdul_117632553, pdul_117633067, pdul_117633079, pdul_117634186, pdul_117634751, pdul_117634958,…	pdul_117613944, pdul_117614776, pdul_117615010, pdul_117618403, pdul_117618493, pdul_117619139, pdul_117622294, pdul_117623370, pdul_117629341, pdul_117630966, pdul_117631128, pdul_117631129, pdul_117631315, pdul_117631559, pdul_117631636, pdul_117631963, pdul_117632052, pdul_117632507, pdul_117632622, pdul_117632860, pdul_117633006, pdul_117633015, pdul_117633077, pdul_117633141, pdul_117633142,…	pdul_117613474, pdul_117614747, pdul_117614996, pdul_117615724, pdul_117616503, pdul_117616523, pdul_117618287, pdul_117618472, pdul_117618589, pdul_117620048, pdul_117620288, pdul_117620836, pdul_117621127, pdul_117621296, pdul_117621373, pdul_117622341, pdul_117622603, pdul_117622971, pdul_117623026, pdul_117624461, pdul_117625825, pdul_117625849, pdul_117627269, pdul_117632589, pdul_117633840,…	pdul_117618115, pdul_117618513, pdul_117621667, pdul_117621668, pdul_117621704, pdul_117625598	pdul_117614036, pdul_117614037, pdul_117614039, pdul_117614108, pdul_117614673, pdul_117614709, pdul_117614724, pdul_117614734, pdul_117615028, pdul_117615184, pdul_117615324, pdul_117615500, pdul_117615568, pdul_117616352, pdul_117616498, pdul_117617276, pdul_117619275, pdul_117619299, pdul_117619894, pdul_117620200, pdul_117620202, pdul_117620309, pdul_117622860, pdul_117624075, pdul_117624076,…	pdul_117612212, pdul_117613057, pdul_117614161, pdul_117614284, pdul_117614495, pdul_117614505, pdul_117616091, pdul_117618855, pdul_117618877, pdul_117619364, pdul_117619393, pdul_117619461, pdul_117619600, pdul_117619742, pdul_117619916, pdul_117622963, pdul_117624258, pdul_117625534, pdul_117629796, pdul_117631768, pdul_117635110, pdul_117636444, pdul_117637252, pdul_117637260, pdul_117637283,…	pdul_117612260, pdul_117612261, pdul_117612262, pdul_117612263, pdul_117612266, pdul_117612267, pdul_117612268, pdul_117612603, pdul_117613854, pdul_117615221, pdul_117615938, pdul_117616185, pdul_117617104, pdul_117618591, pdul_117618601, pdul_117618610, pdul_117618617, pdul_117618625, pdul_117618719, pdul_117618851, pdul_117620331, pdul_117620579, pdul_117622133, pdul_117623903, pdul_117624816,…	pdul_117612643, pdul_117612645, pdul_117613714, pdul_117615587, pdul_117615714, pdul_117615770, pdul_117616790, pdul_117617608, pdul_117618173, pdul_117618174, pdul_117618176, pdul_117619473, pdul_117619488, pdul_117619698, pdul_117625276, pdul_117626167, pdul_117626168, pdul_117627775, pdul_117627776, pdul_117627931, pdul_117627973, pdul_117628041, pdul_117628617, pdul_117628637, pdul_117628744,…	pdul_117613285, pdul_117613785, pdul_117617135, pdul_117617186, pdul_117617221, pdul_117617227, pdul_117618061, pdul_117618266, pdul_117618267, pdul_117618268, pdul_117618286, pdul_117618288, pdul_117618291, pdul_117618294, pdul_117618296, pdul_117618309, pdul_117618414, pdul_117618451, pdul_117619402, pdul_117619755, pdul_117619833, pdul_117619979, pdul_117620076, pdul_117620281, pdul_117620343,…	pdul_117616556, pdul_117617239, pdul_117617240, pdul_117617375, pdul_117617376, pdul_117617378, pdul_117617752, pdul_117617753, pdul_117618257, pdul_117619029, pdul_117619807, pdul_117621128, pdul_117627092, pdul_117628439, pdul_117629275, pdul_117631453, pdul_117632749, pdul_117632780, pdul_117634627, pdul_117636350, pdul_117637153, pdul_117638330
Rose family	Prunus mume japanese apricot	pmum_103318598, pmum_103318642, pmum_103318682, pmum_103318816, pmum_103318974, pmum_103318983, pmum_103319062, pmum_103319197, pmum_103319291, pmum_103319303, pmum_103319437, pmum_103319445, pmum_103319864, pmum_103319887, pmum_103320010, pmum_103320087, pmum_103320140, pmum_103320157, pmum_103320259, pmum_103320715, pmum_103320889, pmum_103320906, pmum_103321199, pmum_103321321, pmum_103321504,…	pmum_103318979, pmum_103322015, pmum_103326768, pmum_103326881, pmum_103327202, pmum_103328437, pmum_103328489, pmum_103328546, pmum_103328625, pmum_103329714, pmum_103330487, pmum_103331166, pmum_103331662, pmum_103332224, pmum_103332517, pmum_103333039, pmum_103337369, pmum_103337735, pmum_103339072, pmum_103341623, pmum_103342845, pmum_103343257, pmum_103343445, pmum_107880367, pmum_107880390,…	pmum_103330966, pmum_103340990, pmum_103343780, pmum_107880085, pmum_107880126, pmum_107880254, pmum_107880279, pmum_107880284, pmum_107880297, pmum_107880312, pmum_107880319, pmum_107880330, pmum_107880348, pmum_107880413, pmum_107880660, pmum_107880661, pmum_107880674, pmum_107880703, pmum_107880705, pmum_107880708, pmum_107880711, pmum_107880730, pmum_107880875, pmum_107880879, pmum_107880884,…	pmum_103318740, pmum_103319301, pmum_103319331, pmum_103319647, pmum_103320403, pmum_103320511, pmum_103320518, pmum_103320631, pmum_103320632, pmum_103320633, pmum_103320635, pmum_103320639, pmum_103321548, pmum_103321763, pmum_103322709, pmum_103323149, pmum_103323227, pmum_103323444, pmum_103323786, pmum_103323788, pmum_103324096, pmum_103324615, pmum_103324625, pmum_103325603, pmum_103325636,…	pmum_103318596, pmum_103319819, pmum_103321372, pmum_103321437, pmum_103322009, pmum_103322224, pmum_103322272, pmum_103322436, pmum_103322548, pmum_103322580, pmum_103322600, pmum_103322603, pmum_103322720, pmum_103322954, pmum_103322957, pmum_103323202, pmum_103323260, pmum_103323407, pmum_103324056, pmum_103326723, pmum_103326853, pmum_103327103, pmum_103327104, pmum_103327211, pmum_103327222,…	pmum_103318529, pmum_103318685, pmum_103318728, pmum_103319847, pmum_103321312, pmum_103321916, pmum_103322144, pmum_103322216, pmum_103322979, pmum_103323067, pmum_103323563, pmum_103324106, pmum_103324108, pmum_103324109, pmum_103324246, pmum_103324800, pmum_103324802, pmum_103325086, pmum_103325087, pmum_103326064, pmum_103326540, pmum_103327499, pmum_103327563, pmum_103328153, pmum_103329160,…	pmum_103321583, pmum_103327128, pmum_103330914, pmum_103335848, pmum_103336015, pmum_103339206, pmum_103341160, pmum_103343662, pmum_103343753, pmum_103343804, pmum_107880235, pmum_107880293, pmum_107881115	pmum_103319582, pmum_103319584, pmum_103321293, pmum_103321305, pmum_103321746, pmum_103323339, pmum_103323345, pmum_103323603, pmum_103323954, pmum_103324077, pmum_103324087, pmum_103324110, pmum_103325495, pmum_103326329, pmum_103327546, pmum_103327786, pmum_103328518, pmum_103329889, pmum_103330177, pmum_103330473, pmum_103330488, pmum_103330977, pmum_103331160, pmum_103331280, pmum_103331970,…	pmum_103319005, pmum_103319006, pmum_103319007, pmum_103319907, pmum_103321864, pmum_103321865, pmum_103321903, pmum_103323926, pmum_103326629, pmum_103326652, pmum_103326657, pmum_103326665, pmum_103326711, pmum_103326713, pmum_103327619, pmum_103328980, pmum_103330397, pmum_103330529, pmum_103330569, pmum_103331126, pmum_103331127, pmum_103332232, pmum_103333508, pmum_103335614, pmum_103337951,…	pmum_103318552, pmum_103318581, pmum_103319103, pmum_103319468, pmum_103319494, pmum_103319798, pmum_103320364, pmum_103320493, pmum_103321296, pmum_103321383, pmum_103322471, pmum_103322638, pmum_103323266, pmum_103323967, pmum_103324199, pmum_103324585, pmum_103325865, pmum_103326610, pmum_103329870, pmum_103331039, pmum_103331805, pmum_103332332, pmum_103333195, pmum_103334002, pmum_103334058,…	pmum_103319321, pmum_103319351, pmum_103319353, pmum_103319383, pmum_103319415, pmum_103319587, pmum_103319619, pmum_103319636, pmum_103322665, pmum_103322684, pmum_103322686, pmum_103322689, pmum_103322712, pmum_103322751, pmum_103322752, pmum_103323368, pmum_103323424, pmum_103324267, pmum_103327229, pmum_103328017, pmum_103328074, pmum_103328089, pmum_103328097, pmum_103328151, pmum_103328167,…	pmum_103319116, pmum_103319122, pmum_103319144, pmum_103319147, pmum_103319229, pmum_103319241, pmum_103319246, pmum_103319251, pmum_103319286, pmum_103319289, pmum_103319306, pmum_103319579, pmum_103319627, pmum_103320610, pmum_103321662, pmum_103321713, pmum_103322466, pmum_103322517, pmum_103322721, pmum_103322728, pmum_103322732, pmum_103322737, pmum_103322739, pmum_103323613, pmum_103323984,…	pmum_103322228, pmum_103322307, pmum_103326759, pmum_103326918, pmum_103326921, pmum_103328423, pmum_103328545, pmum_103328681, pmum_103328892, pmum_103329970, pmum_103331078, pmum_103331359, pmum_103331871, pmum_103333720, pmum_103339139, pmum_103342780, pmum_103342991, pmum_103343189, pmum_103343534, pmum_103343761, pmum_103343879, pmum_107880149, pmum_107880294, pmum_107880735, pmum_107881953	pmum_103328570, pmum_103332554, pmum_103344046, pmum_103344060	pmum_103318578, pmum_103320388, pmum_103320458, pmum_103323628, pmum_103323645, pmum_103323664, pmum_103323673, pmum_103323694, pmum_103323696, pmum_103324137, pmum_103324156, pmum_103324165, pmum_103324916, pmum_103324969, pmum_103324992, pmum_103324993, pmum_103324998, pmum_103326395, pmum_103328221, pmum_103330780, pmum_103331460, pmum_103331471, pmum_103331473, pmum_103331476, pmum_103333038,…	pmum_103318748, pmum_103319184, pmum_103319194, pmum_103320350, pmum_103320351, pmum_103320402, pmum_103320405, pmum_103320443, pmum_103321214, pmum_103321248, pmum_103321565, pmum_103321795, pmum_103323508, pmum_103324405, pmum_103325049, pmum_103327616, pmum_103327740, pmum_103328805, pmum_103329116, pmum_103329153, pmum_103330688, pmum_103330747, pmum_103330892, pmum_103331944, pmum_103332010,…	pmum_103318557, pmum_103319476, pmum_103320552, pmum_103320622, pmum_103321187, pmum_103321806, pmum_103321807, pmum_103323171, pmum_103324011, pmum_103324302, pmum_103324303, pmum_103324777, pmum_103327010, pmum_103328501, pmum_103329789, pmum_103329877, pmum_103334211, pmum_103334870, pmum_103336557, pmum_103337436, pmum_103337937, pmum_103338331, pmum_103338339, pmum_103338708, pmum_103339734,…	pmum_103326503, pmum_103327097, pmum_103330461, pmum_103332221, pmum_103335973, pmum_103337368, pmum_103342992, pmum_107880915	pmum_103319217, pmum_103322487, pmum_103322488, pmum_103322489, pmum_103322500, pmum_103322590, pmum_103322591, pmum_103322612, pmum_103322615, pmum_103322622, pmum_103322630, pmum_103322650, pmum_103322881, pmum_103322882, pmum_103322958, pmum_103322959, pmum_103322960, pmum_103324177, pmum_103324179, pmum_103324180, pmum_103324181, pmum_103325676, pmum_103325677, pmum_103325820, pmum_103325821,…	pmum_103320160, pmum_103322259, pmum_103322261, pmum_103322305, pmum_103322337, pmum_103322344, pmum_103322553, pmum_103324173, pmum_103325210, pmum_103326789, pmum_103326823, pmum_103326882, pmum_103327060, pmum_103328427, pmum_103328428, pmum_103328844, pmum_103328860, pmum_103329215, pmum_103329479, pmum_103331084, pmum_103331423, pmum_103335895, pmum_103335935, pmum_103335936, pmum_103335937,…	pmum_103319312, pmum_103319429, pmum_103319497, pmum_103319498, pmum_103319500, pmum_103319501, pmum_103319502, pmum_103319503, pmum_103319765, pmum_103320457, pmum_103322092, pmum_103325053, pmum_103325457, pmum_103328756, pmum_103329577, pmum_103329580, pmum_103330320, pmum_103330718, pmum_103331938, pmum_103331940, pmum_103332976, pmum_103333275, pmum_103333426, pmum_103334394, pmum_103335359,…	pmum_103320136, pmum_103325553, pmum_103325579, pmum_103325874, pmum_103326067, pmum_103327366, pmum_103329266, pmum_103330034, pmum_103331477, pmum_103331478, pmum_103332138, pmum_103333348, pmum_103333349, pmum_103333550, pmum_103334464, pmum_103335866, pmum_103336012, pmum_103336146, pmum_103336254, pmum_103336256, pmum_103336544, pmum_103336634, pmum_103336926, pmum_103337237, pmum_103337874,…	pmum_103319715, pmum_103319921, pmum_103320938, pmum_103321813, pmum_103322278, pmum_103322338, pmum_103322869, pmum_103325484, pmum_103326774, pmum_103326787, pmum_103327107, pmum_103327139, pmum_103327151, pmum_103328106, pmum_103328107, pmum_103328197, pmum_103329000, pmum_103329001, pmum_103329002, pmum_103329058, pmum_103329731, pmum_103330085, pmum_103330960, pmum_103330961, pmum_103330969,…	pmum_103320438, pmum_103320874, pmum_103322169, pmum_103324310, pmum_103325325, pmum_103325326, pmum_103326476, pmum_103326515, pmum_103326766, pmum_103326773, pmum_103327717, pmum_103328825, pmum_103329118, pmum_103329572, pmum_103330155, pmum_103331385, pmum_103331394, pmum_103331395, pmum_103332773, pmum_103333074, pmum_103334753, pmum_103334754, pmum_103334755, pmum_103334757, pmum_103334785,…	pmum_103319216, pmum_103319816, pmum_103319952, pmum_103320672, pmum_103320759, pmum_103321233, pmum_103321570, pmum_103322116, pmum_103322771, pmum_103323999, pmum_103327953, pmum_103328338, pmum_103329610, pmum_103330580, pmum_103331228, pmum_103331233, pmum_103332674, pmum_103335190, pmum_103335534, pmum_103336108, pmum_103337102, pmum_103337163, pmum_103337325, pmum_103338435, pmum_103338621,…	pmum_103318850, pmum_103319516, pmum_103319517, pmum_103321436, pmum_103322538, pmum_103323058, pmum_103323059, pmum_103323060, pmum_103323313, pmum_103324501, pmum_103327267, pmum_103327551, pmum_103327552, pmum_103331045, pmum_103331047, pmum_103331272, pmum_103331314, pmum_103331733, pmum_103331735, pmum_103332479, pmum_103333346, pmum_103333347, pmum_103333642, pmum_103333986, pmum_103333987,…	pmum_103320492, pmum_103321005, pmum_103321006, pmum_103321396, pmum_103323912, pmum_103329332, pmum_103330861, pmum_103331399, pmum_103331766, pmum_103332864, pmum_103334428, pmum_103334429, pmum_103336986, pmum_103337195, pmum_103338187, pmum_103338714, pmum_103339078, pmum_103340509, pmum_103341469, pmum_103341843, pmum_103341917, pmum_103343771, pmum_103344209	pmum_103318844, pmum_103319889, pmum_103322736, pmum_103323150, pmum_103323506, pmum_103326725, pmum_103327230, pmum_103327291, pmum_103328157, pmum_103330560, pmum_103330726, pmum_103334478, pmum_103336745, pmum_103337221, pmum_103337440, pmum_103339089, pmum_103343132, pmum_103343139, pmum_103343234, pmum_103343796, pmum_103343878, pmum_103344082, pmum_107880154, pmum_107880261, pmum_107880314,…	pmum_103318857, pmum_103321201, pmum_103322499, pmum_103324100, pmum_103324535, pmum_103326456, pmum_103326801, pmum_103326876, pmum_103327583, pmum_103331050, pmum_103331109, pmum_103333264, pmum_103334623, pmum_103336008, pmum_103337414, pmum_103337616, pmum_103338248, pmum_103339471, pmum_103339562, pmum_103339571, pmum_103341814, pmum_103344165	pmum_103321177, pmum_103321796, pmum_103322817, pmum_103323602, pmum_103324874, pmum_103325951, pmum_103325952, pmum_103326074, pmum_103328254, pmum_103328292, pmum_103328295, pmum_103328296, pmum_103328499, pmum_103328686, pmum_103328818, pmum_103328819, pmum_103331116, pmum_103332796, pmum_103332833, pmum_103334068, pmum_103334069, pmum_103334231, pmum_103334951, pmum_103335809, pmum_103336421,…	pmum_103318713, pmum_103320753, pmum_103321016, pmum_103322803, pmum_103322915, pmum_103322934, pmum_103325506, pmum_103325608, pmum_103325718, pmum_103326784, pmum_103327045, pmum_103328452, pmum_103331525, pmum_103332106, pmum_103334457, pmum_103335284, pmum_103340076, pmum_103342429	pmum_103318719, pmum_103318733, pmum_103319018, pmum_103319078, pmum_103319185, pmum_103319402, pmum_103319403, pmum_103320253, pmum_103321382, pmum_103323739, pmum_103323762, pmum_103324821, pmum_103325535, pmum_103325547, pmum_103325860, pmum_103328733, pmum_103332169, pmum_103333448, pmum_103334407, pmum_103334542, pmum_103335004, pmum_103335697, pmum_103336047, pmum_103336207, pmum_103336376,…	pmum_103320171, pmum_103321750, pmum_103323294, pmum_103327467, pmum_103329008, pmum_103331004, pmum_103331051, pmum_103331758, pmum_103332116, pmum_103332677, pmum_103333680, pmum_103335574, pmum_103337251, pmum_103337800, pmum_107881553	pmum_103319343, pmum_103319347, pmum_103319350, pmum_103319946, pmum_103320213, pmum_103320446, pmum_103324339, pmum_103327873, pmum_103331540, pmum_103332193, pmum_103333258, pmum_103333423, pmum_103337066, pmum_103337405, pmum_103337406, pmum_103337407, pmum_103337409, pmum_103337410, pmum_103337423, pmum_103337424, pmum_103337425, pmum_103337428, pmum_103339850, pmum_103339852, pmum_103340617,…	pmum_103324213, pmum_103325406, pmum_103326824, pmum_103327773, pmum_103328814, pmum_103333056, pmum_103334794, pmum_103335989, pmum_103336587, pmum_103338441, pmum_103343367, pmum_103343416, pmum_103343532, pmum_103344296, pmum_103344303, pmum_103344554, pmum_107880362, pmum_107880502, pmum_107880749, pmum_107881150, pmum_107881349, pmum_107881449, pmum_107882005	pmum_103319425, pmum_103320176, pmum_103320742, pmum_103323298, pmum_103323454, pmum_103323952, pmum_103324961, pmum_103324963, pmum_103325156, pmum_103328362, pmum_103330048, pmum_103330665, pmum_103332146, pmum_103332867, pmum_103340968, pmum_103341080, pmum_103341255, pmum_103341669, pmum_103342066, pmum_103343230, pmum_103343531	pmum_103321453, pmum_103325241, pmum_103325263, pmum_103325264, pmum_103325265, pmum_103325266, pmum_103325267, pmum_103325268, pmum_103325272, pmum_103325273, pmum_103327238, pmum_103327635, pmum_103331115, pmum_103336131, pmum_103336250, pmum_103336251, pmum_103336253, pmum_103337904, pmum_103338264, pmum_103338265, pmum_103338267, pmum_103338362, pmum_103338888, pmum_103339692, pmum_103340575,…	pmum_103319540, pmum_103319541, pmum_103319542, pmum_103319543, pmum_103319545, pmum_103319546, pmum_103319547, pmum_103319548, pmum_103319662, pmum_103319663, pmum_103319665, pmum_103319666, pmum_103319667, pmum_103319676, pmum_103321500, pmum_103321511, pmum_103321561, pmum_103321581, pmum_103321590, pmum_103321599, pmum_103321643, pmum_103321647, pmum_103321701, pmum_103323450, pmum_103323504,…	pmum_103320654, pmum_103321623, pmum_103321631, pmum_103321663, pmum_103321690, pmum_103323416, pmum_103323469, pmum_103323707, pmum_103327766, pmum_103328868, pmum_103329967, pmum_103329985, pmum_103330647, pmum_103331494, pmum_103332344, pmum_103332657, pmum_103332658, pmum_103334773, pmum_103336671, pmum_103336706, pmum_103336748, pmum_103339382, pmum_103339955, pmum_103340331, pmum_103340591,…	pmum_103321020, pmum_103321329, pmum_103323188, pmum_103324686, pmum_103327307, pmum_103327462, pmum_103327561, pmum_103327656, pmum_103327744, pmum_103328321, pmum_103328781, pmum_103328966, pmum_103329064, pmum_103332863, pmum_103332866, pmum_103333066, pmum_103333890, pmum_103333899, pmum_103333909, pmum_103334499, pmum_103334740, pmum_103335410, pmum_103336997, pmum_103339405, pmum_103339948,…	pmum_103321381, pmum_103321849, pmum_103321931, pmum_103323316, pmum_103323318, pmum_103323399, pmum_103323402, pmum_103323434, pmum_103325037, pmum_103327260, pmum_103327759, pmum_103329938, pmum_103329939, pmum_103329991, pmum_103330161, pmum_103332602, pmum_103333263, pmum_103333749, pmum_103336866, pmum_103339833, pmum_103340822, pmum_103341767, pmum_103342545, pmum_103342631, pmum_103344050	pmum_103331925, pmum_107881082	pmum_103319453, pmum_103319472, pmum_103319521, pmum_103320637, pmum_103320931, pmum_103325808, pmum_103325809, pmum_103325810, pmum_103325811, pmum_103325889, pmum_103328843, pmum_103329680, pmum_103331484, pmum_103331486, pmum_103331550, pmum_103333131, pmum_103333209, pmum_103333410, pmum_103336735, pmum_103336823, pmum_103340567, pmum_103341017, pmum_103341998, pmum_103341999, pmum_103342000,…	pmum_103319693, pmum_103320313, pmum_103322797, pmum_103322799, pmum_103322800, pmum_103326868, pmum_103329675, pmum_103329881, pmum_103330884, pmum_103330885, pmum_103331930, pmum_103332006, pmum_103333281, pmum_103333282, pmum_103333833, pmum_103335299, pmum_103335300, pmum_103335302, pmum_103335320, pmum_103335374, pmum_103335375, pmum_103335376, pmum_103335377, pmum_103335378, pmum_103335380,…	pmum_103319593, pmum_103321653, pmum_103321654, pmum_103321685, pmum_103321708, pmum_103322519, pmum_103323820, pmum_103323821, pmum_103323823, pmum_103323824, pmum_103323825, pmum_103323826, pmum_103323827, pmum_103324090, pmum_103325843, pmum_103325846, pmum_103325847, pmum_103325849, pmum_103325850, pmum_103325852, pmum_103325853, pmum_103325854, pmum_103325855, pmum_103325857, pmum_103325858,…	pmum_103322271, pmum_103323777, pmum_103323780, pmum_103323848, pmum_103323849, pmum_103323850, pmum_103323857, pmum_103323890, pmum_103323893, pmum_103323923, pmum_103324205, pmum_103325906, pmum_103326981, pmum_103330270, pmum_103330492, pmum_103331322, pmum_103331500, pmum_103331501, pmum_103331509, pmum_103333373, pmum_103334422, pmum_103334433, pmum_103334675, pmum_103334684, pmum_103335347,…	pmum_103318922, pmum_103319025, pmum_103319044, pmum_103319054, pmum_103319055, pmum_103325508, pmum_103325509, pmum_103325609, pmum_103325610, pmum_103325611, pmum_103325616, pmum_103325620, pmum_103325801, pmum_103325909, pmum_103330656, pmum_103331134, pmum_103331135, pmum_103331194, pmum_103331903, pmum_103331904, pmum_103331907, pmum_103331996, pmum_103332016, pmum_103332017, pmum_103332021,…	pmum_103320591, pmum_103321361, pmum_103321679, pmum_103321926, pmum_103326726, pmum_103328244, pmum_103330340, pmum_103331817, pmum_103331818, pmum_103331840, pmum_103333295, pmum_103333296, pmum_103334520, pmum_103334522, pmum_103335779, pmum_103337535, pmum_103338054, pmum_103339709, pmum_103342193, pmum_103342770, pmum_107881075
Rose family	Prunus avium sweet cherry	pavi_110744251, pavi_110744458, pavi_110744472, pavi_110744791, pavi_110744869, pavi_110744957, pavi_110745171, pavi_110745328, pavi_110745394, pavi_110745448, pavi_110745662, pavi_110745739, pavi_110745781, pavi_110745844, pavi_110745881, pavi_110745921, pavi_110745922, pavi_110745951, pavi_110746249, pavi_110746272, pavi_110746690, pavi_110746982, pavi_110747007, pavi_110747291, pavi_110747343,…	pavi_110745017, pavi_110745129, pavi_110745264, pavi_110746516, pavi_110746838, pavi_110747022, pavi_110747330, pavi_110747332, pavi_110748279, pavi_110751878, pavi_110752687, pavi_110752877, pavi_110753862, pavi_110753998, pavi_110754063, pavi_110756882, pavi_110757598, pavi_110759188, pavi_110759412, pavi_110760059, pavi_110763209, pavi_110764141, pavi_110764972, pavi_110765057, pavi_110765232,…	pavi_110744441, pavi_110744695, pavi_110744854, pavi_110745341, pavi_110745446, pavi_110745566, pavi_110745602, pavi_110745836, pavi_110745920, pavi_110746123, pavi_110746426, pavi_110746443, pavi_110746539, pavi_110746719, pavi_110746736, pavi_110746767, pavi_110746808, pavi_110746813, pavi_110746827, pavi_110746875, pavi_110747070, pavi_110747170, pavi_110747282, pavi_110747316, pavi_110747346,…	pavi_110744373, pavi_110744815, pavi_110744866, pavi_110744875, pavi_110744903, pavi_110745032, pavi_110745125, pavi_110745280, pavi_110745314, pavi_110745399, pavi_110745439, pavi_110745887, pavi_110746881, pavi_110747598, pavi_110748040, pavi_110748801, pavi_110748949, pavi_110749046, pavi_110749050, pavi_110749112, pavi_110749127, pavi_110749170, pavi_110749246, pavi_110749248, pavi_110749348,…	pavi_110744317, pavi_110744565, pavi_110744669, pavi_110745267, pavi_110745390, pavi_110745488, pavi_110745521, pavi_110745634, pavi_110745658, pavi_110745749, pavi_110746229, pavi_110746361, pavi_110746388, pavi_110746528, pavi_110746532, pavi_110746545, pavi_110746580, pavi_110746776, pavi_110746929, pavi_110746974, pavi_110746996, pavi_110747031, pavi_110747072, pavi_110747310, pavi_110747387,…	pavi_110746370, pavi_110746598, pavi_110747137, pavi_110747138, pavi_110748977, pavi_110748988, pavi_110748992, pavi_110749394, pavi_110749735, pavi_110750210, pavi_110750687, pavi_110750789, pavi_110751607, pavi_110751623, pavi_110751846, pavi_110752390, pavi_110753449, pavi_110753450, pavi_110754026, pavi_110754098, pavi_110754171, pavi_110754349, pavi_110754433, pavi_110755584, pavi_110756458,…	pavi_110745747, pavi_110746741, pavi_110747385, pavi_110747395, pavi_110747404, pavi_110749696, pavi_110750423, pavi_110751358, pavi_110751684, pavi_110752263, pavi_110753617, pavi_110753955, pavi_110754404, pavi_110755503, pavi_110757135, pavi_110757395, pavi_110757915, pavi_110759170, pavi_110760860, pavi_110765025, pavi_110765086, pavi_110766949, pavi_110767533, pavi_110768097, pavi_110772737,…	pavi_110744863, pavi_110745288, pavi_110745763, pavi_110746051, pavi_110746052, pavi_110746339, pavi_110747250, pavi_110748045, pavi_110748594, pavi_110748880, pavi_110748984, pavi_110749216, pavi_110749422, pavi_110749755, pavi_110750264, pavi_110751111, pavi_110751119, pavi_110751765, pavi_110751900, pavi_110751907, pavi_110752706, pavi_110752718, pavi_110753179, pavi_110754686, pavi_110755905,…	pavi_110744554, pavi_110744558, pavi_110745409, pavi_110745415, pavi_110745416, pavi_110745632, pavi_110745649, pavi_110745861, pavi_110745863, pavi_110745870, pavi_110746567, pavi_110746723, pavi_110746724, pavi_110746968, pavi_110747082, pavi_110747097, pavi_110747481, pavi_110748046, pavi_110748105, pavi_110749105, pavi_110749108, pavi_110749125, pavi_110749172, pavi_110749245, pavi_110750322,…	pavi_110744407, pavi_110746447, pavi_110746876, pavi_110747694, pavi_110748255, pavi_110748336, pavi_110748551, pavi_110748586, pavi_110748997, pavi_110749145, pavi_110749203, pavi_110749317, pavi_110749329, pavi_110750326, pavi_110750537, pavi_110751993, pavi_110752504, pavi_110752763, pavi_110754055, pavi_110754139, pavi_110754154, pavi_110754385, pavi_110755853, pavi_110758130, pavi_110758311,…	pavi_110744238, pavi_110744282, pavi_110744464, pavi_110744505, pavi_110744515, pavi_110744632, pavi_110744638, pavi_110744648, pavi_110744750, pavi_110744751, pavi_110744907, pavi_110744909, pavi_110744910, pavi_110745099, pavi_110745145, pavi_110745214, pavi_110745268, pavi_110745369, pavi_110745489, pavi_110745490, pavi_110745491, pavi_110745492, pavi_110745563, pavi_110745685, pavi_110745750,…	pavi_110744265, pavi_110744267, pavi_110744338, pavi_110744383, pavi_110744391, pavi_110744448, pavi_110744453, pavi_110744454, pavi_110744564, pavi_110744652, pavi_110744663, pavi_110744706, pavi_110744734, pavi_110744841, pavi_110744844, pavi_110744946, pavi_110744951, pavi_110745153, pavi_110745391, pavi_110745535, pavi_110745536, pavi_110745537, pavi_110745831, pavi_110745974, pavi_110746006,…	pavi_110744239, pavi_110745477, pavi_110745609, pavi_110746220, pavi_110746630, pavi_110746701, pavi_110751879, pavi_110752280, pavi_110755067, pavi_110755822, pavi_110756191, pavi_110756196, pavi_110757930, pavi_110759359, pavi_110759430, pavi_110760032, pavi_110760797, pavi_110762129, pavi_110762218, pavi_110763142, pavi_110763276, pavi_110763843, pavi_110764564, pavi_110766130, pavi_110766709,…	pavi_110752178, pavi_110758552, pavi_110772138, pavi_110773721	pavi_110744476, pavi_110744789, pavi_110745179, pavi_110745180, pavi_110745993, pavi_110746021, pavi_110746022, pavi_110746109, pavi_110746112, pavi_110746113, pavi_110746114, pavi_110746115, pavi_110746212, pavi_110746247, pavi_110746337, pavi_110746380, pavi_110746594, pavi_110746605, pavi_110746757, pavi_110747081, pavi_110747457, pavi_110747495, pavi_110747615, pavi_110748033, pavi_110748779,…	pavi_110744887, pavi_110745019, pavi_110745150, pavi_110745151, pavi_110745152, pavi_110745939, pavi_110745941, pavi_110746317, pavi_110746318, pavi_110746691, pavi_110747108, pavi_110747109, pavi_110747559, pavi_110747672, pavi_110747721, pavi_110747891, pavi_110748056, pavi_110748079, pavi_110748292, pavi_110748634, pavi_110748898, pavi_110749182, pavi_110749787, pavi_110749792, pavi_110750347,…	pavi_110745573, pavi_110745882, pavi_110746658, pavi_110753212, pavi_110753269, pavi_110753510, pavi_110753779, pavi_110755936, pavi_110756369, pavi_110756501, pavi_110756502, pavi_110759805, pavi_110761355, pavi_110761598, pavi_110763474, pavi_110764200, pavi_110764522, pavi_110764751, pavi_110764781, pavi_110765357, pavi_110766773, pavi_110766871, pavi_110766910, pavi_110768658, pavi_110769029,…	pavi_110744592, pavi_110745745, pavi_110746292, pavi_110748694, pavi_110748902, pavi_110750169, pavi_110750522, pavi_110753074, pavi_110754204, pavi_110754366, pavi_110757301, pavi_110757382, pavi_110758062, pavi_110759589, pavi_110760262, pavi_110760325, pavi_110761056, pavi_110761624, pavi_110761654, pavi_110763244, pavi_110763874, pavi_110764642, pavi_110767383, pavi_110769166, pavi_110769375,…	pavi_110744599, pavi_110744600, pavi_110744698, pavi_110745072, pavi_110745074, pavi_110745079, pavi_110745830, pavi_110745918, pavi_110745923, pavi_110745924, pavi_110746056, pavi_110746135, pavi_110746140, pavi_110746142, pavi_110746525, pavi_110746896, pavi_110747442, pavi_110747493, pavi_110748547, pavi_110748555, pavi_110750122, pavi_110750126, pavi_110750405, pavi_110750417, pavi_110750419,…	pavi_110744316, pavi_110744568, pavi_110744967, pavi_110744998, pavi_110745417, pavi_110745657, pavi_110745676, pavi_110746041, pavi_110746286, pavi_110746374, pavi_110746420, pavi_110746517, pavi_110746564, pavi_110746606, pavi_110746744, pavi_110746747, pavi_110746790, pavi_110746824, pavi_110746880, pavi_110747146, pavi_110747264, pavi_110747265, pavi_110747270, pavi_110747594, pavi_110747605,…	pavi_110744487, pavi_110745140, pavi_110747560, pavi_110748317, pavi_110748376, pavi_110750352, pavi_110750365, pavi_110750558, pavi_110751888, pavi_110751889, pavi_110751892, pavi_110751893, pavi_110753322, pavi_110753357, pavi_110753726, pavi_110754190, pavi_110759061, pavi_110759068, pavi_110760390, pavi_110761970, pavi_110763241, pavi_110764314, pavi_110766601, pavi_110766668, pavi_110766683,…	pavi_110746040, pavi_110747912, pavi_110749583, pavi_110752235, pavi_110753093, pavi_110753646, pavi_110754144, pavi_110754840, pavi_110755585, pavi_110755944, pavi_110757432, pavi_110757674, pavi_110757682, pavi_110758763, pavi_110758901, pavi_110758946, pavi_110760314, pavi_110760800, pavi_110760801, pavi_110761267, pavi_110762184, pavi_110762397, pavi_110763263, pavi_110764736, pavi_110765109,…	pavi_110744421, pavi_110744475, pavi_110744534, pavi_110744537, pavi_110744701, pavi_110745015, pavi_110746187, pavi_110746267, pavi_110746502, pavi_110746770, pavi_110746930, pavi_110748339, pavi_110748890, pavi_110748937, pavi_110749874, pavi_110750082, pavi_110750130, pavi_110750482, pavi_110750530, pavi_110750663, pavi_110750682, pavi_110750694, pavi_110752179, pavi_110752292, pavi_110753300,…	pavi_110744354, pavi_110745767, pavi_110746274, pavi_110748403, pavi_110748631, pavi_110749731, pavi_110750794, pavi_110750838, pavi_110751222, pavi_110752047, pavi_110752049, pavi_110752074, pavi_110752732, pavi_110753255, pavi_110753260, pavi_110753989, pavi_110754905, pavi_110755657, pavi_110756001, pavi_110756042, pavi_110756077, pavi_110756078, pavi_110756080, pavi_110757091, pavi_110758150,…	pavi_110744247, pavi_110744945, pavi_110746385, pavi_110746904, pavi_110748083, pavi_110748188, pavi_110749500, pavi_110750550, pavi_110751430, pavi_110752121, pavi_110752672, pavi_110753377, pavi_110753904, pavi_110756426, pavi_110756673, pavi_110757080, pavi_110757140, pavi_110757876, pavi_110758852, pavi_110759018, pavi_110759072, pavi_110759845, pavi_110759853, pavi_110762060, pavi_110766509,…	pavi_110745073, pavi_110745083, pavi_110745515, pavi_110746295, pavi_110748238, pavi_110748367, pavi_110749154, pavi_110749177, pavi_110749229, pavi_110749230, pavi_110749298, pavi_110749314, pavi_110749337, pavi_110749411, pavi_110750175, pavi_110750207, pavi_110750208, pavi_110750211, pavi_110750301, pavi_110751909, pavi_110751955, pavi_110752695, pavi_110752697, pavi_110752711, pavi_110753480,…	pavi_110745380, pavi_110745722, pavi_110748142, pavi_110749453, pavi_110750950, pavi_110756036, pavi_110756740, pavi_110757158, pavi_110757311, pavi_110757314, pavi_110759907, pavi_110759969, pavi_110762555, pavi_110762727, pavi_110762729, pavi_110765128, pavi_110765213, pavi_110765223, pavi_110765858, pavi_110769827, pavi_110770352, pavi_110770356, pavi_110770362, pavi_110770958, pavi_110770963,…	pavi_110744442, pavi_110744651, pavi_110746054, pavi_110746162, pavi_110746164, pavi_110746324, pavi_110746461, pavi_110747881, pavi_110747976, pavi_110751880, pavi_110752227, pavi_110754490, pavi_110755222, pavi_110755526, pavi_110757000, pavi_110757942, pavi_110757970, pavi_110759108, pavi_110759605, pavi_110760478, pavi_110760907, pavi_110761055, pavi_110762044, pavi_110762138, pavi_110762809,…	pavi_110744461, pavi_110747592, pavi_110748014, pavi_110748998, pavi_110749353, pavi_110750451, pavi_110752069, pavi_110752408, pavi_110754324, pavi_110754715, pavi_110754978, pavi_110755219, pavi_110762214, pavi_110763058, pavi_110764797, pavi_110767707, pavi_110768115, pavi_110770485, pavi_110772190, pavi_110772747, pavi_110774232, pavi_110774365	pavi_110744645, pavi_110746257, pavi_110746288, pavi_110746289, pavi_110746727, pavi_110746803, pavi_110746942, pavi_110748676, pavi_110749321, pavi_110749359, pavi_110749412, pavi_110749415, pavi_110749711, pavi_110749865, pavi_110753162, pavi_110753249, pavi_110753931, pavi_110755170, pavi_110756614, pavi_110757228, pavi_110757944, pavi_110758454, pavi_110758738, pavi_110759461, pavi_110761264,…	pavi_110751581, pavi_110751779, pavi_110752314, pavi_110754265, pavi_110754273, pavi_110754287, pavi_110755446, pavi_110757479, pavi_110761585, pavi_110762561, pavi_110762734, pavi_110767354, pavi_110767852, pavi_110768971, pavi_110770329, pavi_110772428, pavi_110772544, pavi_110773055, pavi_110773843	pavi_110744529, pavi_110744532, pavi_110745035, pavi_110746429, pavi_110746931, pavi_110747153, pavi_110748493, pavi_110750858, pavi_110750908, pavi_110751033, pavi_110751034, pavi_110751071, pavi_110751072, pavi_110754348, pavi_110757264, pavi_110760151, pavi_110760680, pavi_110761321, pavi_110763619, pavi_110763642, pavi_110764718, pavi_110765315, pavi_110765777, pavi_110766862, pavi_110767013,…	pavi_110748023, pavi_110753681, pavi_110756752, pavi_110761631, pavi_110762823, pavi_110763718, pavi_110765293, pavi_110766133, pavi_110767145, pavi_110768320, pavi_110768747, pavi_110769452, pavi_110772433, pavi_110774367	pavi_110747640, pavi_110747849, pavi_110747873, pavi_110747886, pavi_110747897, pavi_110747909, pavi_110747921, pavi_110748566, pavi_110749249, pavi_110751089, pavi_110751683, pavi_110753266, pavi_110753279, pavi_110753290, pavi_110753526, pavi_110753528, pavi_110753571, pavi_110755415, pavi_110756004, pavi_110756005, pavi_110756010, pavi_110756016, pavi_110757095, pavi_110757637, pavi_110759225,…	pavi_110744852, pavi_110744914, pavi_110745013, pavi_110745835, pavi_110746072, pavi_110746529, pavi_110746629, pavi_110746704, pavi_110746764, pavi_110747043, pavi_110747391, pavi_110748047, pavi_110748667, pavi_110750662, pavi_110751356, pavi_110751450, pavi_110752866, pavi_110755101, pavi_110756423, pavi_110756667, pavi_110757582, pavi_110758336, pavi_110758528, pavi_110761277, pavi_110761721,…	pavi_110744545, pavi_110744548, pavi_110744798, pavi_110747597, pavi_110748058, pavi_110752530, pavi_110753835, pavi_110753881, pavi_110754785, pavi_110755045, pavi_110755569, pavi_110755894, pavi_110756878, pavi_110757659, pavi_110759955, pavi_110761285, pavi_110762590, pavi_110763369, pavi_110763430, pavi_110763569, pavi_110765866, pavi_110768386, pavi_110768399, pavi_110771128, pavi_110772091,…	pavi_110744858, pavi_110746765, pavi_110749198, pavi_110749200, pavi_110750685, pavi_110752035, pavi_110752061, pavi_110752062, pavi_110752063, pavi_110752724, pavi_110752725, pavi_110752726, pavi_110752730, pavi_110753560, pavi_110753561, pavi_110755751, pavi_110757793, pavi_110758634, pavi_110760232, pavi_110760233, pavi_110760246, pavi_110760247, pavi_110760248, pavi_110760251, pavi_110760252,…	pavi_110744577, pavi_110744593, pavi_110744717, pavi_110745309, pavi_110745551, pavi_110745552, pavi_110745661, pavi_110746405, pavi_110746965, pavi_110746966, pavi_110747234, pavi_110747843, pavi_110747991, pavi_110748183, pavi_110748402, pavi_110749579, pavi_110750848, pavi_110750861, pavi_110750862, pavi_110750893, pavi_110750929, pavi_110751716, pavi_110751717, pavi_110751719, pavi_110751722,…	pavi_110748239, pavi_110749195, pavi_110749439, pavi_110750882, pavi_110751275, pavi_110751312, pavi_110751406, pavi_110752373, pavi_110752397, pavi_110752440, pavi_110752587, pavi_110754542, pavi_110754673, pavi_110754749, pavi_110755898, pavi_110756648, pavi_110756649, pavi_110759035, pavi_110760898, pavi_110764170, pavi_110766108, pavi_110766499, pavi_110768026, pavi_110768080, pavi_110768159,…	pavi_110747660, pavi_110747690, pavi_110752031, pavi_110753845, pavi_110753846, pavi_110753859, pavi_110753896, pavi_110753897, pavi_110753899, pavi_110753900, pavi_110754958, pavi_110757754, pavi_110758761, pavi_110758776, pavi_110762771, pavi_110762941, pavi_110762967, pavi_110762987, pavi_110762988, pavi_110762989, pavi_110763001, pavi_110763007, pavi_110764328, pavi_110765860, pavi_110765876,…	pavi_110748655, pavi_110750997, pavi_110755712, pavi_110755813, pavi_110755904, pavi_110756329, pavi_110756590, pavi_110757934, pavi_110760511, pavi_110760902, pavi_110761599, pavi_110763487, pavi_110763494, pavi_110763502, pavi_110763512, pavi_110763521, pavi_110763528, pavi_110763805, pavi_110764817, pavi_110765081, pavi_110766389, pavi_110766621, pavi_110767658, pavi_110769075, pavi_110771261,…	pavi_110762420	pavi_110748209, pavi_110748681, pavi_110749278, pavi_110750821, pavi_110750834, pavi_110750835, pavi_110752727, pavi_110757689, pavi_110757710, pavi_110757713, pavi_110757726, pavi_110757727, pavi_110757728, pavi_110757766, pavi_110757767, pavi_110757768, pavi_110758242, pavi_110759953, pavi_110762174, pavi_110763405, pavi_110764152, pavi_110764154, pavi_110764162, pavi_110764164, pavi_110765439,…	pavi_110747345, pavi_110755240, pavi_110755950, pavi_110757119, pavi_110758250, pavi_110759767, pavi_110760333, pavi_110761794, pavi_110761917, pavi_110763756, pavi_110765177, pavi_110766506, pavi_110766902, pavi_110767571, pavi_110767597, pavi_110767709, pavi_110767885, pavi_110767887, pavi_110767899, pavi_110767900, pavi_110767901, pavi_110767902, pavi_110767903, pavi_110767911, pavi_110767912,…	pavi_110745233, pavi_110746866, pavi_110747030, pavi_110747533, pavi_110747534, pavi_110748995, pavi_110750084, pavi_110750085, pavi_110750086, pavi_110750087, pavi_110750088, pavi_110750091, pavi_110750097, pavi_110750791, pavi_110750866, pavi_110750867, pavi_110750902, pavi_110750903, pavi_110750904, pavi_110750923, pavi_110751417, pavi_110751939, pavi_110753451, pavi_110760473, pavi_110762273,…	pavi_110744436, pavi_110744619, pavi_110744979, pavi_110745182, pavi_110745596, pavi_110745628, pavi_110745867, pavi_110745901, pavi_110746186, pavi_110746381, pavi_110746434, pavi_110746435, pavi_110746879, pavi_110747025, pavi_110747215, pavi_110747382, pavi_110747384, pavi_110747411, pavi_110747647, pavi_110748191, pavi_110748569, pavi_110749007, pavi_110749510, pavi_110749514, pavi_110749518,…	pavi_110744323, pavi_110744324, pavi_110744471, pavi_110744522, pavi_110744524, pavi_110744525, pavi_110744715, pavi_110744733, pavi_110744755, pavi_110744794, pavi_110744822, pavi_110744828, pavi_110744837, pavi_110744843, pavi_110744851, pavi_110744861, pavi_110744878, pavi_110744900, pavi_110744954, pavi_110745190, pavi_110745524, pavi_110746347, pavi_110746505, pavi_110747065, pavi_110747084,…	pavi_110745170, pavi_110746415, pavi_110747629, pavi_110747691, pavi_110747824, pavi_110751331, pavi_110753516, pavi_110754147, pavi_110754148, pavi_110754612, pavi_110757519, pavi_110758705, pavi_110760520, pavi_110760521, pavi_110762492, pavi_110763155, pavi_110763287, pavi_110763419, pavi_110764345, pavi_110766593, pavi_110766606, pavi_110766615, pavi_110766624, pavi_110766640, pavi_110767600,…
Rose family	Malus domestica apple	mdm_103400386, mdm_103400450, mdm_103400564, mdm_103400624, mdm_103400785, mdm_103400791, mdm_103401105, mdm_103401256, mdm_103401268, mdm_103401291, mdm_103401536, mdm_103402024, mdm_103402447, mdm_103402847, mdm_103402922, mdm_103403003, mdm_103403269, mdm_103403658, mdm_103403929, mdm_103403973, mdm_103404138, mdm_103404311, mdm_103404448, mdm_103404466, mdm_103404477, mdm_103404548, mdm_10340…	mdm_103402293, mdm_103403334, mdm_103405291, mdm_103407978, mdm_103409283, mdm_103410949, mdm_103416741, mdm_103417773, mdm_103417976, mdm_103419129, mdm_103419262, mdm_103419479, mdm_103420888, mdm_103422113, mdm_103422156, mdm_103424173, mdm_103425394, mdm_103427080, mdm_103430964, mdm_103431609, mdm_103432885, mdm_103433481, mdm_103436690, mdm_103438763, mdm_103439350, mdm_103444746, mdm_10344…	mdm_103451226, mdm_103453299, mdm_108169495, mdm_108169502, mdm_108169726, mdm_108169840, mdm_108169864, mdm_108169972, mdm_108169975, mdm_108170311, mdm_108170690, mdm_108170699, mdm_108170805, mdm_108170845, mdm_108170846, mdm_108170865, mdm_108171004, mdm_108171129, mdm_108171478, mdm_108171679, mdm_108171760, mdm_108171893, mdm_108171908, mdm_108172084, mdm_108172202, mdm_108172213, mdm_10817…	mdm_103400742, mdm_103400953, mdm_103401642, mdm_103402681, mdm_103403008, mdm_103403369, mdm_103403506, mdm_103403685, mdm_103403724, mdm_103404099, mdm_103404237, mdm_103404321, mdm_103404442, mdm_103404459, mdm_103404591, mdm_103404761, mdm_103404859, mdm_103404906, mdm_103405832, mdm_103405833, mdm_103405883, mdm_103405934, mdm_103407463, mdm_103407485, mdm_103408672, mdm_103408826, mdm_10340…	mdm_103400876, mdm_103401704, mdm_103401816, mdm_103402371, mdm_103406619, mdm_103410406, mdm_103414526, mdm_103415349, mdm_103416745, mdm_103417552, mdm_103417844, mdm_103419017, mdm_103420708, mdm_103422307, mdm_103424101, mdm_103424411, mdm_103426848, mdm_103429621, mdm_103431974, mdm_103434019, mdm_103436634, mdm_103438986, mdm_103443973, mdm_103444085, mdm_103444468, mdm_103445489, mdm_10344…	mdm_103400373, mdm_103401682, mdm_103402995, mdm_103403137, mdm_103403322, mdm_103403720, mdm_103403869, mdm_103404043, mdm_103404377, mdm_103404618, mdm_103405679, mdm_103406478, mdm_103406480, mdm_103407224, mdm_103408131, mdm_103408456, mdm_103409128, mdm_103410461, mdm_103410495, mdm_103410570, mdm_103411725, mdm_103412248, mdm_103412429, mdm_103412430, mdm_103413300, mdm_103413601, mdm_10341…	mdm_103401451, mdm_103405271, mdm_103414509, mdm_103415096, mdm_103417751, mdm_103419743, mdm_103423419, mdm_103429702, mdm_103432147, mdm_103436004, mdm_103436258, mdm_103444619, mdm_103445923, mdm_103452416, mdm_103453395, mdm_108171228, mdm_108172663, mdm_108173698, mdm_108174239, mdm_108174271, mdm_108174474, mdm_108174926, mdm_108175048, mdm_114819788, mdm_114819992, mdm_114820162, mdm_11482…	mdm_103400634, mdm_103400635, mdm_103400666, mdm_103400855, mdm_103401610, mdm_103402992, mdm_103403106, mdm_103403565, mdm_103403566, mdm_103404355, mdm_103404421, mdm_103404575, mdm_103404667, mdm_103404748, mdm_103406179, mdm_103406386, mdm_103406447, mdm_103406751, mdm_103408137, mdm_103408434, mdm_103408501, mdm_103409998, mdm_103410069, mdm_103415091, mdm_103418603, mdm_103418615, mdm_10341…	mdm_103400968, mdm_103400991, mdm_103401021, mdm_103402429, mdm_103403327, mdm_103405364, mdm_103405824, mdm_103406836, mdm_103406950, mdm_103407057, mdm_103407958, mdm_103408697, mdm_103409777, mdm_103409912, mdm_103411574, mdm_103412851, mdm_103415101, mdm_103415354, mdm_103417013, mdm_103417015, mdm_103418814, mdm_103420314, mdm_103422713, mdm_103422998, mdm_103424586, mdm_103425389, mdm_10342…	mdm_103400615, mdm_103400900, mdm_103401215, mdm_103401988, mdm_103402281, mdm_103405912, mdm_103408138, mdm_103408548, mdm_103408816, mdm_103410422, mdm_103413759, mdm_103414609, mdm_103416754, mdm_103417248, mdm_103417551, mdm_103417673, mdm_103418358, mdm_103419009, mdm_103420372, mdm_103421089, mdm_103421709, mdm_103423253, mdm_103424263, mdm_103424350, mdm_103425274, mdm_103425501, mdm_10342…	mdm_103400083, mdm_103402041, mdm_103402214, mdm_103404313, mdm_103404524, mdm_103404832, mdm_103405916, mdm_103406605, mdm_103406797, mdm_103407446, mdm_103407692, mdm_103408474, mdm_103409937, mdm_103409962, mdm_103409969, mdm_103410480, mdm_103410804, mdm_103411602, mdm_103412579, mdm_103412628, mdm_103412673, mdm_103412711, mdm_103412727, mdm_103412765, mdm_103412814, mdm_103412828, mdm_10341…	mdm_103401594, mdm_103401922, mdm_103402109, mdm_103402155, mdm_103402158, mdm_103402160, mdm_103402223, mdm_103402867, mdm_103404187, mdm_103404612, mdm_103404855, mdm_103405332, mdm_103405336, mdm_103405464, mdm_103405913, mdm_103405917, mdm_103406030, mdm_103406035, mdm_103406107, mdm_103406408, mdm_103406409, mdm_103406534, mdm_103406536, mdm_103406736, mdm_103406767, mdm_103406792, mdm_10340…	mdm_103406853, mdm_103407196, mdm_103408813, mdm_103410407, mdm_103410683, mdm_103410944, mdm_103412721, mdm_103414571, mdm_103414572, mdm_103414712, mdm_103415785, mdm_103418439, mdm_103422941, mdm_103423199, mdm_103423338, mdm_103424462, mdm_103425555, mdm_103431580, mdm_103436518, mdm_103439527, mdm_103440532, mdm_103446659, mdm_103450124, mdm_103451222, mdm_108169756, mdm_108171967, mdm_10817…	mdm_103402228, mdm_103404851, mdm_103405083, mdm_103406225, mdm_103408064, mdm_103410377, mdm_103415272, mdm_103417169, mdm_103417234, mdm_103418203, mdm_103421973, mdm_103423324, mdm_103425960, mdm_103430321, mdm_103441415, mdm_103443294, mdm_108169539, mdm_108170966, mdm_108171309, mdm_108171314, mdm_108173217, mdm_114820426, mdm_114820427, mdm_114822246, mdm_114822885, mdm_114822959, mdm_11482…	mdm_103400583, mdm_103401470, mdm_103404007, mdm_103405586, mdm_103406141, mdm_103406146, mdm_103407083, mdm_103407227, mdm_103407821, mdm_103408243, mdm_103408359, mdm_103408475, mdm_103408478, mdm_103408479, mdm_103409977, mdm_103409978, mdm_103410350, mdm_103410453, mdm_103412960, mdm_103413271, mdm_103413690, mdm_103413757, mdm_103414043, mdm_103415222, mdm_103415633, mdm_103417011, mdm_10341…	mdm_103400929, mdm_103405071, mdm_103405115, mdm_103406988, mdm_103407448, mdm_103409241, mdm_103409982, mdm_103410003, mdm_103411451, mdm_103412178, mdm_103414685, mdm_103414738, mdm_103415037, mdm_103416841, mdm_103417829, mdm_103417857, mdm_103419904, mdm_103420857, mdm_103421129, mdm_103421729, mdm_103424254, mdm_103426996, mdm_103430812, mdm_103430953, mdm_103431288, mdm_103434355, mdm_10343…	mdm_103400097, mdm_103401034, mdm_103402058, mdm_103402164, mdm_103403536, mdm_103404262, mdm_103404817, mdm_103405870, mdm_103409789, mdm_103410892, mdm_103411312, mdm_103412083, mdm_103412110, mdm_103413483, mdm_103413793, mdm_103415190, mdm_103419488, mdm_103421791, mdm_103421795, mdm_103422478, mdm_103426824, mdm_103433750, mdm_103434451, mdm_103434800, mdm_103437725, mdm_103437740, mdm_10344…	mdm_103404112, mdm_103404913, mdm_103409336, mdm_103410169, mdm_103415040, mdm_103416267, mdm_103420381, mdm_103425132, mdm_103427350, mdm_103428714, mdm_103429676, mdm_103430903, mdm_103435145, mdm_103436169, mdm_103436432, mdm_103444360, mdm_103447586, mdm_103451366, mdm_103453394, mdm_108169443, mdm_108170381, mdm_108171449, mdm_108172613, mdm_108173568, mdm_108173591, mdm_108173693, mdm_10817…	mdm_103401498, mdm_103404105, mdm_103404546, mdm_103404943, mdm_103405258, mdm_103405537, mdm_103405555, mdm_103405650, mdm_103405767, mdm_103405768, mdm_103405796, mdm_103407377, mdm_103407453, mdm_103407569, mdm_103408569, mdm_103409174, mdm_103410754, mdm_103410786, mdm_103411595, mdm_103411840, mdm_103411841, mdm_103412626, mdm_103414676, mdm_103415774, mdm_103416482, mdm_103416757, mdm_10341…	mdm_103404016, mdm_103415961, mdm_103419043, mdm_103424210, mdm_103427155, mdm_103427235, mdm_103431014, mdm_103436741, mdm_103437048, mdm_103438141, mdm_103440820, mdm_103441260, mdm_103441372, mdm_103441748, mdm_103443948, mdm_103445266, mdm_103451254, mdm_103454113, mdm_103454913, mdm_103454941, mdm_108169481, mdm_108169493, mdm_108171081, mdm_108172528, mdm_108172530, mdm_108173206, mdm_10817…	mdm_103402018, mdm_103402209, mdm_103403995, mdm_103404519, mdm_103404655, mdm_103405189, mdm_103405657, mdm_103405678, mdm_103406504, mdm_103408429, mdm_103409652, mdm_103409941, mdm_103410912, mdm_103412715, mdm_103415023, mdm_103416586, mdm_103416871, mdm_103417084, mdm_103420644, mdm_103421315, mdm_103423782, mdm_103427462, mdm_103428870, mdm_103429057, mdm_103429524, mdm_103434929, mdm_10343…	mdm_103400464, mdm_103402338, mdm_103402800, mdm_103403992, mdm_103404454, mdm_103405896, mdm_103408317, mdm_103408324, mdm_103409182, mdm_103409386, mdm_103409624, mdm_103410219, mdm_103415570, mdm_103418039, mdm_103419033, mdm_103420368, mdm_103422089, mdm_103423433, mdm_103424213, mdm_103424266, mdm_103424418, mdm_103424832, mdm_103432745, mdm_103435336, mdm_103435353, mdm_103436128, mdm_10343…	mdm_103401122, mdm_103405119, mdm_103405429, mdm_103409013, mdm_103411820, mdm_103411853, mdm_103414529, mdm_103414734, mdm_103414963, mdm_103415512, mdm_103416798, mdm_103416888, mdm_103420479, mdm_103420815, mdm_103421563, mdm_103423056, mdm_103428843, mdm_103432050, mdm_103432154, mdm_103436670, mdm_103436738, mdm_103437293, mdm_103438655, mdm_103439234, mdm_103440302, mdm_103441437, mdm_10344…	mdm_103400874, mdm_103401164, mdm_103401541, mdm_103402227, mdm_103403019, mdm_103403131, mdm_103404651, mdm_103405248, mdm_103405300, mdm_103407813, mdm_103408272, mdm_103408830, mdm_103409296, mdm_103409417, mdm_103412897, mdm_103413895, mdm_103418447, mdm_103420166, mdm_103420642, mdm_103422316, mdm_103427519, mdm_103428640, mdm_103429004, mdm_103431557, mdm_103432823, mdm_103432971, mdm_10343…	mdm_103400035, mdm_103402390, mdm_103404315, mdm_103404610, mdm_103404665, mdm_103404872, mdm_103405455, mdm_103409820, mdm_103409886, mdm_103410076, mdm_103410082, mdm_103413575, mdm_103414675, mdm_103415850, mdm_103416517, mdm_103417435, mdm_103418515, mdm_103420583, mdm_103422542, mdm_103426650, mdm_103430464, mdm_103433350, mdm_103433438, mdm_103433785, mdm_103433983, mdm_103435249, mdm_10343…	mdm_103400887, mdm_103400888, mdm_103400889, mdm_103403339, mdm_103404004, mdm_103405945, mdm_103405962, mdm_103406978, mdm_103407279, mdm_103408110, mdm_103409102, mdm_103409110, mdm_103410907, mdm_103411620, mdm_103414589, mdm_103417697, mdm_103417824, mdm_103420019, mdm_103420523, mdm_103420524, mdm_103423120, mdm_103427444, mdm_103430691, mdm_103431525, mdm_103432673, mdm_103433902, mdm_10343…	mdm_103401556, mdm_103402195, mdm_103402709, mdm_103403463, mdm_103403489, mdm_103404033, mdm_103406432, mdm_103408442, mdm_103409395, mdm_103409678, mdm_103415744, mdm_103415746, mdm_103416215, mdm_103416323, mdm_103417173, mdm_103420539, mdm_103421872, mdm_103422805, mdm_103423403, mdm_103432890, mdm_103435924, mdm_103436236, mdm_103436871, mdm_103438558, mdm_103438562, mdm_103440342, mdm_10344…	mdm_103400106, mdm_103401202, mdm_103403346, mdm_103404110, mdm_103405261, mdm_103405284, mdm_103415038, mdm_103415307, mdm_103418446, mdm_103422304, mdm_103423653, mdm_103424324, mdm_103429514, mdm_103435584, mdm_103441323, mdm_103448501, mdm_103451278, mdm_103452988, mdm_103453704, mdm_103454709, mdm_108169223, mdm_108169841, mdm_108169853, mdm_108170365, mdm_108171110, mdm_108171661, mdm_10817…	mdm_103402122, mdm_103404738, mdm_103407568, mdm_103410044, mdm_103410658, mdm_103412128, mdm_103415800, mdm_103416896, mdm_103428709, mdm_103428733, mdm_103428835, mdm_103433613, mdm_103434507, mdm_103437787, mdm_103438654, mdm_103438786, mdm_103439710, mdm_103440145, mdm_103442534, mdm_103443650, mdm_103443876, mdm_103444856, mdm_103446719, mdm_103449586, mdm_103449596, mdm_103449720, mdm_10345…	mdm_103403317, mdm_103403851, mdm_103404171, mdm_103405302, mdm_103405529, mdm_103405532, mdm_103405551, mdm_103405569, mdm_103406610, mdm_103408060, mdm_103408061, mdm_103408140, mdm_103408703, mdm_103413371, mdm_103416173, mdm_103416179, mdm_103417326, mdm_103417327, mdm_103419127, mdm_103422671, mdm_103423893, mdm_103425171, mdm_103426030, mdm_103426438, mdm_103427493, mdm_103429158, mdm_10342…	mdm_103401167, mdm_103401564, mdm_103401890, mdm_103403454, mdm_103403781, mdm_103405393, mdm_103413039, mdm_103423147, mdm_103424084, mdm_103426159, mdm_103427277, mdm_103430250, mdm_103431977, mdm_103434219, mdm_103435301, mdm_103435731, mdm_103436503, mdm_103438968, mdm_103440745, mdm_103442695, mdm_103445665, mdm_103445816, mdm_103445899, mdm_103446012, mdm_103447981, mdm_103451083, mdm_10345…	mdm_103400364, mdm_103400775, mdm_103402039, mdm_103402174, mdm_103402202, mdm_103402417, mdm_103404057, mdm_103405209, mdm_103406923, mdm_103408932, mdm_103409707, mdm_103410672, mdm_103411051, mdm_103412306, mdm_103416276, mdm_103418386, mdm_103418700, mdm_103419788, mdm_103421346, mdm_103422289, mdm_103425418, mdm_103427750, mdm_103428592, mdm_103429215, mdm_103429575, mdm_103431407, mdm_10343…	mdm_103402067, mdm_103405111, mdm_103417677, mdm_103419270, mdm_103421263, mdm_103422358, mdm_103428384, mdm_103432283, mdm_103432819, mdm_103433073, mdm_103435298, mdm_103437106, mdm_103441098, mdm_103443443, mdm_103445133, mdm_103448004, mdm_103452610, mdm_114819753, mdm_114819791, mdm_114823291, mdm_114825156, mdm_114825474, mdm_114826420, mdm_114826447, mdm_114826451, mdm_114827124	mdm_103400914, mdm_103402118, mdm_103402124, mdm_103403262, mdm_103406846, mdm_103410100, mdm_103410212, mdm_103411651, mdm_103416017, mdm_103417292, mdm_103417636, mdm_103420261, mdm_103423191, mdm_103425005, mdm_103426648, mdm_103428237, mdm_103428909, mdm_103431731, mdm_103432989, mdm_103433061, mdm_103438975, mdm_103439707, mdm_103439715, mdm_103440186, mdm_103440205, mdm_103441100, mdm_10344…	mdm_103400218, mdm_103403653, mdm_103403655, mdm_103412043, mdm_103415672, mdm_103416964, mdm_103417493, mdm_103418134, mdm_103424758, mdm_103431144, mdm_103436820, mdm_103438837, mdm_103438961, mdm_103444958, mdm_103445730, mdm_103448952, mdm_103452291, mdm_108169507, mdm_108169891, mdm_108171098, mdm_108171468, mdm_108172288, mdm_108172992, mdm_114819196, mdm_114819382, mdm_114819494, mdm_11482…	mdm_103400496, mdm_103400515, mdm_103403966, mdm_103404104, mdm_103404469, mdm_103404934, mdm_103407240, mdm_103408496, mdm_103408874, mdm_103412774, mdm_103415548, mdm_103416244, mdm_103417952, mdm_103418210, mdm_103418435, mdm_103422372, mdm_103423097, mdm_103423508, mdm_103426146, mdm_103429042, mdm_103433741, mdm_103433849, mdm_103434891, mdm_103435017, mdm_103435169, mdm_103437872, mdm_10343…	mdm_103400949, mdm_103400951, mdm_103402972, mdm_103408983, mdm_103424622, mdm_103426681, mdm_103427535, mdm_103427662, mdm_103435632, mdm_103435633, mdm_103438289, mdm_103438791, mdm_103446094, mdm_103446096, mdm_103446097, mdm_103446104, mdm_103449454, mdm_103453620, mdm_103454866, mdm_103455273, mdm_103455344, mdm_103455679, mdm_108173577, mdm_114819972, mdm_114820179, mdm_114825262, mdm_11482…	mdm_103405101, mdm_103405257, mdm_103405264, mdm_103406365, mdm_103408172, mdm_103410840, mdm_103411305, mdm_103411522, mdm_103416919, mdm_103418859, mdm_103419405, mdm_103419415, mdm_103420802, mdm_103421716, mdm_103421917, mdm_103423027, mdm_103423055, mdm_103423349, mdm_103423467, mdm_103426043, mdm_103426231, mdm_103426502, mdm_103433630, mdm_103433632, mdm_103433634, mdm_103435654, mdm_10343…	mdm_103400938, mdm_103401338, mdm_103402921, mdm_103402932, mdm_103404409, mdm_103404423, mdm_103405413, mdm_103406657, mdm_103407645, mdm_103415405, mdm_103420911, mdm_103420922, mdm_103421494, mdm_103424168, mdm_103425748, mdm_103426168, mdm_103428100, mdm_103428151, mdm_103428813, mdm_103431458, mdm_103431543, mdm_103431916, mdm_103433421, mdm_103433799, mdm_103435121, mdm_103435749, mdm_10343…	mdm_103401110, mdm_103401586, mdm_103405860, mdm_103407031, mdm_103407066, mdm_103407082, mdm_103407551, mdm_103407572, mdm_103411722, mdm_103411973, mdm_103414362, mdm_103414363, mdm_103415591, mdm_103416003, mdm_103417791, mdm_103418383, mdm_103418409, mdm_103419828, mdm_103422656, mdm_103425169, mdm_103425449, mdm_103427044, mdm_103428664, mdm_103432889, mdm_103432891, mdm_103432967, mdm_10343…	mdm_103403335, mdm_103404434, mdm_103405234, mdm_103405966, mdm_103405968, mdm_103413494, mdm_103424183, mdm_103427303, mdm_103429131, mdm_103430745, mdm_103431532, mdm_103432041, mdm_103433112, mdm_103434497, mdm_103434664, mdm_103436917, mdm_103439709, mdm_103442303, mdm_103442343, mdm_103443659, mdm_103446262, mdm_103446263, mdm_103450365, mdm_103452034, mdm_103452611, mdm_103452717, mdm_10345…	mdm_103428658, mdm_103437020, mdm_103441580, mdm_103448845, mdm_103453662, mdm_103455306, mdm_108169596, mdm_108169681, mdm_108171904, mdm_108172899, mdm_114819746, mdm_114820411, mdm_114822320, mdm_114822475, mdm_114822936, mdm_114823032, mdm_114823369, mdm_114824189, mdm_114824969, mdm_114825093, mdm_114825144, mdm_114825450, mdm_114826309, mdm_114826731, mdm_114827127, mdm_114827171	mdm_103400093, mdm_103402649, mdm_103402784, mdm_103403255, mdm_103404713, mdm_103406468, mdm_103414269, mdm_103414435, mdm_103415571, mdm_103416420, mdm_103417797, mdm_103417863, mdm_103418437, mdm_103419418, mdm_103420289, mdm_103420971, mdm_103422635, mdm_103423780, mdm_103424929, mdm_103427349, mdm_103428266, mdm_103430489, mdm_103430657, mdm_103433788, mdm_103437390, mdm_103437559, mdm_10343…	mdm_103406154, mdm_103407409, mdm_103409141, mdm_103409142, mdm_103409361, mdm_103409646, mdm_103413535, mdm_103416462, mdm_103421289, mdm_103422280, mdm_103423570, mdm_103431308, mdm_103431341, mdm_103431562, mdm_103432477, mdm_103433997, mdm_103438583, mdm_103439178, mdm_103439420, mdm_103439688, mdm_103441552, mdm_103442511, mdm_103445104, mdm_103448130, mdm_103448254, mdm_103449094, mdm_10344…	mdm_103406658, mdm_103409159, mdm_103409163, mdm_103409906, mdm_103409925, mdm_103414617, mdm_103419867, mdm_103423477, mdm_103424010, mdm_103427104, mdm_103427999, mdm_103428021, mdm_103428553, mdm_103433528, mdm_103433529, mdm_103433530, mdm_103435649, mdm_103438045, mdm_103438172, mdm_103443686, mdm_103444374, mdm_103445382, mdm_103445442, mdm_103445443, mdm_103445446, mdm_103445566, mdm_10344…	mdm_103401208, mdm_103402070, mdm_103402143, mdm_103405382, mdm_103405776, mdm_103408414, mdm_103409441, mdm_103414016, mdm_103416290, mdm_103418755, mdm_103421273, mdm_103421991, mdm_103424522, mdm_103429532, mdm_103432333, mdm_103433197, mdm_103434242, mdm_103436838, mdm_103436839, mdm_103438481, mdm_103439610, mdm_103439623, mdm_103439670, mdm_103439671, mdm_103439672, mdm_103440088, mdm_10344…	mdm_103402536, mdm_103402561, mdm_103403871, mdm_103404058, mdm_103404527, mdm_103404530, mdm_103406169, mdm_103406479, mdm_103406519, mdm_103407325, mdm_103409063, mdm_103409066, mdm_103409080, mdm_103412319, mdm_103412320, mdm_103413790, mdm_103415095, mdm_103417504, mdm_103417600, mdm_103417604, mdm_103417606, mdm_103417845, mdm_103418659, mdm_103421366, mdm_103422133, mdm_103422305, mdm_10342…	mdm_103401894, mdm_103403397, mdm_103404195, mdm_103404945, mdm_103405784, mdm_103405811, mdm_103406087, mdm_103409661, mdm_103415351, mdm_103418398, mdm_103418919, mdm_103422686, mdm_103428002, mdm_103434714, mdm_103437295, mdm_103437977, mdm_103439717, mdm_103447406, mdm_103451451, mdm_103451675, mdm_103451801, mdm_103452393, mdm_103453949, mdm_103455482, mdm_114821007, mdm_114821207, mdm_11482…
Rose family	Pyrus x bretschneideri chinese white pear	pxb_103926678, pxb_103926768, pxb_103927024, pxb_103927025, pxb_103927414, pxb_103927473, pxb_103927757, pxb_103927811, pxb_103928047, pxb_103928137, pxb_103928206, pxb_103928286, pxb_103928294, pxb_103928434, pxb_103928842, pxb_103928913, pxb_103929340, pxb_103930068, pxb_103930087, pxb_103930833, pxb_103931009, pxb_103931239, pxb_103931386, pxb_103931600, pxb_103931612, pxb_103931708, pxb_10393…	pxb_103927446, pxb_103933264, pxb_103936742, pxb_103937689, pxb_103940913, pxb_103941309, pxb_103948635, pxb_103950527, pxb_103950735, pxb_103951201, pxb_103953143, pxb_103963059, pxb_103963824, pxb_108865465, pxb_108865742, pxb_108865870, pxb_108865957, pxb_108866000, pxb_108866269, pxb_108866270, pxb_108866367, pxb_108866368, pxb_108866411, pxb_108866501, pxb_108866520, pxb_108866660, pxb_10886…	pxb_103933425, pxb_103938564, pxb_103938566, pxb_103939062, pxb_103940660, pxb_103945027, pxb_103957781, pxb_103957791, pxb_103958221, pxb_108865433, pxb_108865463, pxb_108865469, pxb_108865476, pxb_108865499, pxb_108865524, pxb_108865536, pxb_108865540, pxb_108865541, pxb_108865562, pxb_108865565, pxb_108865573, pxb_108865606, pxb_108865671, pxb_108865764, pxb_108865797, pxb_108865801, pxb_10886…	pxb_103926593, pxb_103926939, pxb_103927194, pxb_103927483, pxb_103927485, pxb_103927530, pxb_103928264, pxb_103928477, pxb_103928619, pxb_103929632, pxb_103929640, pxb_103930402, pxb_103930480, pxb_103930704, pxb_103931043, pxb_103931258, pxb_103931267, pxb_103931389, pxb_103931391, pxb_103931820, pxb_103931986, pxb_103932183, pxb_103932301, pxb_103932362, pxb_103932535, pxb_103932537, pxb_10393…	pxb_103929556, pxb_103930422, pxb_103934571, pxb_103938020, pxb_103939604, pxb_103941897, pxb_103946071, pxb_103952695, pxb_103953427, pxb_103954189, pxb_103955519, pxb_103961583, pxb_103963069, pxb_103963690, pxb_103966519, pxb_108865515, pxb_108865735, pxb_108865864, pxb_108865909, pxb_108865962, pxb_108866141, pxb_108866196, pxb_108866209, pxb_108866232, pxb_108866278, pxb_108866325, pxb_10886…	pxb_103926616, pxb_103926617, pxb_103926677, pxb_103926812, pxb_103926990, pxb_103928283, pxb_103928285, pxb_103928295, pxb_103928299, pxb_103928305, pxb_103928312, pxb_103928872, pxb_103929355, pxb_103929374, pxb_103930679, pxb_103931313, pxb_103931314, pxb_103931328, pxb_103931329, pxb_103931423, pxb_103931532, pxb_103931693, pxb_103931809, pxb_103931810, pxb_103931812, pxb_103932037, pxb_10393…	pxb_103927359, pxb_103927360, pxb_103928158, pxb_103929795, pxb_103930658, pxb_103932570, pxb_103934118, pxb_103935882, pxb_103936240, pxb_103936241, pxb_103936764, pxb_103938764, pxb_103940329, pxb_103940792, pxb_103941042, pxb_103944460, pxb_103946658, pxb_103951630, pxb_103952604, pxb_103953670, pxb_103955924, pxb_103956387, pxb_103957282, pxb_103963932, pxb_108865810, pxb_108867743, pxb_10886…	pxb_103926845, pxb_103927449, pxb_103928322, pxb_103929054, pxb_103929354, pxb_103929513, pxb_103930945, pxb_103931070, pxb_103931089, pxb_103931112, pxb_103931247, pxb_103932341, pxb_103932342, pxb_103932419, pxb_103933188, pxb_103933511, pxb_103934103, pxb_103935488, pxb_103936630, pxb_103936632, pxb_103936991, pxb_103937402, pxb_103937406, pxb_103937799, pxb_103938174, pxb_103938179, pxb_10393…	pxb_103926772, pxb_103926775, pxb_103926777, pxb_103926799, pxb_103926895, pxb_103926936, pxb_103927261, pxb_103929142, pxb_103929347, pxb_103929695, pxb_103929706, pxb_103929714, pxb_103929717, pxb_103929729, pxb_103929739, pxb_103929747, pxb_103930751, pxb_103930975, pxb_103931585, pxb_103931621, pxb_103932498, pxb_103933778, pxb_103936793, pxb_103936795, pxb_103936796, pxb_103936797, pxb_10393…	pxb_103927946, pxb_103929296, pxb_103929305, pxb_103929998, pxb_103930579, pxb_103930961, pxb_103931651, pxb_103931775, pxb_103932239, pxb_103933558, pxb_103934232, pxb_103934955, pxb_103936070, pxb_103936074, pxb_103936210, pxb_103937076, pxb_103938287, pxb_103938335, pxb_103939132, pxb_103939745, pxb_103940760, pxb_103941679, pxb_103941804, pxb_103941865, pxb_103942917, pxb_103945665, pxb_10394…	pxb_103926550, pxb_103927297, pxb_103927543, pxb_103927739, pxb_103928338, pxb_103928530, pxb_103929673, pxb_103930902, pxb_103931116, pxb_103931135, pxb_103931228, pxb_103931232, pxb_103931238, pxb_103932133, pxb_103934124, pxb_103935278, pxb_103935590, pxb_103935591, pxb_103938421, pxb_103938423, pxb_103938922, pxb_103939424, pxb_103939426, pxb_103939665, pxb_103939682, pxb_103940126, pxb_10394…	pxb_103926639, pxb_103926712, pxb_103926713, pxb_103926719, pxb_103926720, pxb_103926725, pxb_103926728, pxb_103928023, pxb_103928115, pxb_103928191, pxb_103928642, pxb_103929077, pxb_103929091, pxb_103929373, pxb_103929386, pxb_103929387, pxb_103929388, pxb_103929422, pxb_103929425, pxb_103929427, pxb_103930118, pxb_103930120, pxb_103930132, pxb_103930944, pxb_103930956, pxb_103931503, pxb_10393…	pxb_103927112, pxb_103927658, pxb_103928055, pxb_103928056, pxb_103928169, pxb_103928178, pxb_103932179, pxb_103933266, pxb_103942804, pxb_103942889, pxb_103950525, pxb_103954791, pxb_103956471, pxb_103956534, pxb_103958266, pxb_103958290, pxb_103960796, pxb_103961809, pxb_103964467, pxb_103967142, pxb_108865580, pxb_108865843, pxb_108865844, pxb_108865845, pxb_108865846, pxb_108865945, pxb_10886…	pxb_103927719, pxb_103927720, pxb_103927733, pxb_103931963, pxb_103933281, pxb_103933296, pxb_103933298, pxb_103934778, pxb_103934779, pxb_103935131, pxb_103935142, pxb_103935745, pxb_103936728, pxb_103936792, pxb_103940531, pxb_103941564, pxb_103941633, pxb_103941658, pxb_103941836, pxb_103941837, pxb_103942593, pxb_103944810, pxb_103945713, pxb_103945714, pxb_103950741, pxb_103955241, pxb_10395…	pxb_103927123, pxb_103930084, pxb_103930201, pxb_103930206, pxb_103930209, pxb_103930216, pxb_103930217, pxb_103930536, pxb_103930539, pxb_103930555, pxb_103930557, pxb_103930908, pxb_103930913, pxb_103932685, pxb_103932686, pxb_103932787, pxb_103933068, pxb_103933088, pxb_103933089, pxb_103933644, pxb_103933867, pxb_103933888, pxb_103934066, pxb_103934071, pxb_103934073, pxb_103934074, pxb_10393…	pxb_103927967, pxb_103928713, pxb_103929209, pxb_103929712, pxb_103929957, pxb_103930359, pxb_103930404, pxb_103931494, pxb_103934952, pxb_103934969, pxb_103935144, pxb_103935454, pxb_103935946, pxb_103935957, pxb_103935959, pxb_103937736, pxb_103940273, pxb_103940325, pxb_103940330, pxb_103940331, pxb_103941846, pxb_103942088, pxb_103942814, pxb_103943001, pxb_103943399, pxb_103945592, pxb_10394…	pxb_103926790, pxb_103927283, pxb_103928016, pxb_103928908, pxb_103929586, pxb_103932587, pxb_103934596, pxb_103935569, pxb_103936707, pxb_103938439, pxb_103938616, pxb_103939525, pxb_103941850, pxb_103944202, pxb_103944303, pxb_103946226, pxb_103946586, pxb_103946949, pxb_103947528, pxb_103948242, pxb_103950670, pxb_103952008, pxb_103952951, pxb_103953036, pxb_103954448, pxb_103955172, pxb_10395…	pxb_103926522, pxb_103928270, pxb_103930210, pxb_103930736, pxb_103935520, pxb_103937304, pxb_103937416, pxb_103937417, pxb_103938111, pxb_103939011, pxb_103940453, pxb_103942033, pxb_103942034, pxb_103942047, pxb_103942981, pxb_103948804, pxb_103951349, pxb_103954241, pxb_103954720, pxb_103955232, pxb_103957344, pxb_103958372, pxb_103959061, pxb_103959296, pxb_103960063, pxb_103961805, pxb_10396…	pxb_103927238, pxb_103927240, pxb_103927721, pxb_103927726, pxb_103928551, pxb_103928849, pxb_103929069, pxb_103930088, pxb_103930663, pxb_103932656, pxb_103933349, pxb_103933350, pxb_103933351, pxb_103933891, pxb_103934231, pxb_103934331, pxb_103935602, pxb_103935629, pxb_103936008, pxb_103936011, pxb_103936012, pxb_103936013, pxb_103936015, pxb_103936924, pxb_103939670, pxb_103939674, pxb_10394…	pxb_103927377, pxb_103927926, pxb_103928982, pxb_103929149, pxb_103929568, pxb_103932837, pxb_103932955, pxb_103934893, pxb_103936589, pxb_103940664, pxb_103941445, pxb_103943830, pxb_103945780, pxb_103945781, pxb_103946461, pxb_103946659, pxb_103961231, pxb_103963819, pxb_103965229, pxb_103966955, pxb_108866797, pxb_108867156	pxb_103926579, pxb_103926580, pxb_103927947, pxb_103930356, pxb_103930362, pxb_103933329, pxb_103933336, pxb_103935113, pxb_103935737, pxb_103936159, pxb_103936578, pxb_103936588, pxb_103936784, pxb_103937323, pxb_103937491, pxb_103937600, pxb_103937603, pxb_103937632, pxb_103937952, pxb_103938035, pxb_103938043, pxb_103938888, pxb_103939524, pxb_103939527, pxb_103943343, pxb_103945164, pxb_10394…	pxb_103928780, pxb_103928797, pxb_103929240, pxb_103930959, pxb_103931276, pxb_103931392, pxb_103931512, pxb_103931677, pxb_103931904, pxb_103931956, pxb_103932295, pxb_103932640, pxb_103932676, pxb_103932725, pxb_103932910, pxb_103932949, pxb_103932954, pxb_103933235, pxb_103936900, pxb_103937057, pxb_103937714, pxb_103937852, pxb_103938368, pxb_103938370, pxb_103938846, pxb_103939067, pxb_10394…	pxb_103928916, pxb_103928917, pxb_103930305, pxb_103931933, pxb_103931964, pxb_103932107, pxb_103937813, pxb_103937922, pxb_103939506, pxb_103939508, pxb_103941114, pxb_103941115, pxb_103942005, pxb_103942538, pxb_103943281, pxb_103943559, pxb_103943708, pxb_103945692, pxb_103946141, pxb_103946467, pxb_103946720, pxb_103947750, pxb_103949016, pxb_103949518, pxb_103949522, pxb_103950196, pxb_10395…	pxb_103926586, pxb_103927618, pxb_103927621, pxb_103929876, pxb_103931125, pxb_103934102, pxb_103934599, pxb_103935418, pxb_103935419, pxb_103936039, pxb_103936052, pxb_103936062, pxb_103936676, pxb_103936683, pxb_103937151, pxb_103939254, pxb_103939800, pxb_103941040, pxb_103941521, pxb_103942732, pxb_103945098, pxb_103948777, pxb_103949079, pxb_103949490, pxb_103950115, pxb_103951781, pxb_10395…	pxb_103927685, pxb_103928114, pxb_103930052, pxb_103930239, pxb_103930245, pxb_103930427, pxb_103930448, pxb_103930769, pxb_103930895, pxb_103930932, pxb_103931448, pxb_103932978, pxb_103933833, pxb_103933941, pxb_103935303, pxb_103935305, pxb_103935623, pxb_103935998, pxb_103938109, pxb_103944028, pxb_103944860, pxb_103946856, pxb_103948085, pxb_103949137, pxb_103950950, pxb_103951098, pxb_10395…	pxb_103928396, pxb_103928404, pxb_103928436, pxb_103928437, pxb_103930599, pxb_103931469, pxb_103931477, pxb_103931478, pxb_103931480, pxb_103931632, pxb_103932075, pxb_103932677, pxb_103932680, pxb_103933572, pxb_103935180, pxb_103935181, pxb_103935341, pxb_103940515, pxb_103943048, pxb_103943051, pxb_103943418, pxb_103943727, pxb_103943728, pxb_103943729, pxb_103946152, pxb_103946153, pxb_10394…	pxb_103926528, pxb_103926588, pxb_103927040, pxb_103927549, pxb_103928788, pxb_103929344, pxb_103929800, pxb_103929842, pxb_103937367, pxb_103938589, pxb_103939256, pxb_103940975, pxb_103942792, pxb_103943136, pxb_103943137, pxb_103947150, pxb_103947481, pxb_103948147, pxb_103948721, pxb_103949402, pxb_103949485, pxb_103952140, pxb_103952141, pxb_103952142, pxb_103952144, pxb_103952184, pxb_10395…	pxb_103926576, pxb_103926614, pxb_103927956, pxb_103929663, pxb_103930463, pxb_103930502, pxb_103932298, pxb_103932333, pxb_103932786, pxb_103935238, pxb_103937233, pxb_103938189, pxb_103938288, pxb_103938318, pxb_103939085, pxb_103939253, pxb_103940613, pxb_103941319, pxb_103941406, pxb_103942198, pxb_103942438, pxb_103944431, pxb_103946266, pxb_103946270, pxb_103946271, pxb_103948719, pxb_10395…	pxb_103926704, pxb_103927303, pxb_103927423, pxb_103929283, pxb_103930546, pxb_103930547, pxb_103931473, pxb_103931474, pxb_103931816, pxb_103932874, pxb_103933311, pxb_103933532, pxb_103933603, pxb_103934455, pxb_103935398, pxb_103936345, pxb_103937716, pxb_103940184, pxb_103941416, pxb_103941973, pxb_103947026, pxb_103947888, pxb_103948173, pxb_103948592, pxb_103948598, pxb_103951220, pxb_10395…	pxb_103926857, pxb_103927938, pxb_103930532, pxb_103930820, pxb_103931236, pxb_103931757, pxb_103931758, pxb_103932198, pxb_103934794, pxb_103936912, pxb_103937201, pxb_103938254, pxb_103940028, pxb_103940201, pxb_103940990, pxb_103941659, pxb_103944116, pxb_103945082, pxb_103945408, pxb_103945409, pxb_103945427, pxb_103947019, pxb_103947573, pxb_103947917, pxb_103949950, pxb_103949954, pxb_10394…	pxb_103928773, pxb_103928848, pxb_103930803, pxb_103930866, pxb_103932034, pxb_103932431, pxb_103933744, pxb_103934582, pxb_103935701, pxb_103940813, pxb_103940906, pxb_103941516, pxb_103943150, pxb_103943606, pxb_103943625, pxb_103945172, pxb_103946779, pxb_103946998, pxb_103947507, pxb_103947676, pxb_103953785, pxb_103954130, pxb_103954766, pxb_103956743, pxb_103957374, pxb_103958546, pxb_10395…	pxb_103926709, pxb_103926832, pxb_103927653, pxb_103927924, pxb_103927964, pxb_103928200, pxb_103928203, pxb_103931736, pxb_103932690, pxb_103933519, pxb_103934689, pxb_103935703, pxb_103936205, pxb_103937669, pxb_103937677, pxb_103938183, pxb_103941287, pxb_103941382, pxb_103941786, pxb_103941970, pxb_103942590, pxb_103943910, pxb_103944158, pxb_103944985, pxb_103945716, pxb_103945719, pxb_10394…	pxb_103927113, pxb_103928555, pxb_103933815, pxb_103935661, pxb_103936853, pxb_103938289, pxb_103941125, pxb_103942959, pxb_103943471, pxb_103944698, pxb_103944870, pxb_103944897, pxb_103945926, pxb_103946149, pxb_103947975, pxb_103950320, pxb_103950675, pxb_103952280, pxb_103956273, pxb_103957945, pxb_103957948, pxb_103958368, pxb_103959089, pxb_103959424, pxb_103962605, pxb_103964172, pxb_10396…	pxb_103928183, pxb_103928184, pxb_103928186, pxb_103929310, pxb_103929680, pxb_103931844, pxb_103931845, pxb_103931849, pxb_103932979, pxb_103933305, pxb_103933308, pxb_103935996, pxb_103936081, pxb_103936084, pxb_103936142, pxb_103936145, pxb_103936146, pxb_103936155, pxb_103942003, pxb_103943886, pxb_103944290, pxb_103944432, pxb_103944834, pxb_103947941, pxb_103947945, pxb_103947947, pxb_10394…	pxb_103927054, pxb_103927228, pxb_103927229, pxb_103927234, pxb_103927235, pxb_103927640, pxb_103927657, pxb_103931629, pxb_103933829, pxb_103933830, pxb_103934183, pxb_103934190, pxb_103938019, pxb_103938911, pxb_103940685, pxb_103941859, pxb_103943504, pxb_103945599, pxb_103946272, pxb_103947998, pxb_103951072, pxb_103951748, pxb_103951750, pxb_103953054, pxb_103955594, pxb_103962274, pxb_10396…	pxb_103929775, pxb_103935281, pxb_103938718, pxb_103938719, pxb_103938979, pxb_103940575, pxb_103942453, pxb_103942544, pxb_103944083, pxb_103944084, pxb_103944694, pxb_103945455, pxb_103945493, pxb_103945799, pxb_103949085, pxb_103950326, pxb_103951031, pxb_103951310, pxb_103953715, pxb_103953935, pxb_103956070, pxb_103956163, pxb_103956372, pxb_103957556, pxb_103958331, pxb_103958952, pxb_10395…	pxb_103929000, pxb_103933808, pxb_103941350, pxb_103941351, pxb_103946860, pxb_103948076, pxb_103951934, pxb_103952352, pxb_103952356, pxb_103952358, pxb_103952359, pxb_103952363, pxb_103952365, pxb_103955826, pxb_103955832, pxb_103956410, pxb_103958041, pxb_103962655, pxb_103963620, pxb_103964268, pxb_108865350, pxb_108865363	pxb_103927168, pxb_103927169, pxb_103927456, pxb_103927475, pxb_103933645, pxb_103933661, pxb_103933795, pxb_103933798, pxb_103933799, pxb_103934084, pxb_103935738, pxb_103935739, pxb_103936060, pxb_103936069, pxb_103936086, pxb_103936096, pxb_103936106, pxb_103936116, pxb_103936148, pxb_103937481, pxb_103937483, pxb_103938692, pxb_103940141, pxb_103940410, pxb_103941145, pxb_103941146, pxb_10394…	pxb_103928500, pxb_103929616, pxb_103929672, pxb_103929713, pxb_103930259, pxb_103930896, pxb_103931440, pxb_103933790, pxb_103934844, pxb_103935178, pxb_103935495, pxb_103936548, pxb_103937090, pxb_103937706, pxb_103938717, pxb_103938721, pxb_103938743, pxb_103942307, pxb_103944910, pxb_103944911, pxb_103948430, pxb_103950267, pxb_103950852, pxb_103950853, pxb_103950872, pxb_103952207, pxb_10395…	pxb_103928523, pxb_103936335, pxb_103937821, pxb_103945511, pxb_103945527, pxb_103946699, pxb_103947315, pxb_103948920, pxb_103953768, pxb_103953777, pxb_103953830, pxb_103954006, pxb_103954074, pxb_103954075, pxb_103955141, pxb_103955372, pxb_103955373, pxb_103955654, pxb_103956528, pxb_103958678, pxb_103958680, pxb_103958862, pxb_103958946, pxb_103958949, pxb_103959007, pxb_103960463, pxb_10396…	pxb_103927625, pxb_103928466, pxb_103928557, pxb_103929276, pxb_103929481, pxb_103930011, pxb_103931402, pxb_103931405, pxb_103933553, pxb_103934965, pxb_103937020, pxb_103937021, pxb_103938737, pxb_103943497, pxb_103944029, pxb_103944699, pxb_103944700, pxb_103944777, pxb_103948458, pxb_103948765, pxb_103949938, pxb_103950331, pxb_103950333, pxb_103950334, pxb_103951332, pxb_103951333, pxb_10395…	pxb_103934121, pxb_103942437, pxb_103942963, pxb_103952932, pxb_103956787, pxb_103962387, pxb_103967730, pxb_108866290, pxb_108866291, pxb_108866738, pxb_108867097, pxb_108867711, pxb_108867902, pxb_108868459, pxb_108868708, pxb_108868709	pxb_103928173, pxb_103928174, pxb_103929151, pxb_103931555, pxb_103931558, pxb_103931570, pxb_103931580, pxb_103932205, pxb_103932569, pxb_103934938, pxb_103935539, pxb_103935544, pxb_103938227, pxb_103938228, pxb_103939801, pxb_103946354, pxb_103946361, pxb_103946378, pxb_103946386, pxb_103946398, pxb_103947060, pxb_103947082, pxb_103947282, pxb_103947283, pxb_103947363, pxb_103947364, pxb_10394…	pxb_103928345, pxb_103928750, pxb_103930796, pxb_103930798, pxb_103930825, pxb_103938001, pxb_103938004, pxb_103938790, pxb_103939333, pxb_103939773, pxb_103940125, pxb_103941072, pxb_103942125, pxb_103942256, pxb_103942666, pxb_103943828, pxb_103946694, pxb_103947291, pxb_103947877, pxb_103948740, pxb_103949815, pxb_103949842, pxb_103952110, pxb_103954134, pxb_103957037, pxb_103958037, pxb_10395…	pxb_103927795, pxb_103935192, pxb_103935372, pxb_103936194, pxb_103936196, pxb_103936217, pxb_103939320, pxb_103939615, pxb_103939617, pxb_103945949, pxb_103945951, pxb_103945952, pxb_103945956, pxb_103950607, pxb_103950893, pxb_103951674, pxb_103955337, pxb_103955362, pxb_103956827, pxb_103956831, pxb_103958810, pxb_103959918, pxb_103960192, pxb_103960208, pxb_103960224, pxb_103960232, pxb_10396…	pxb_103927665, pxb_103930364, pxb_103934947, pxb_103936260, pxb_103936741, pxb_103936822, pxb_103936857, pxb_103937131, pxb_103937133, pxb_103937161, pxb_103938045, pxb_103938641, pxb_103938646, pxb_103941254, pxb_103941381, pxb_103946067, pxb_103953050, pxb_103956598, pxb_103958018, pxb_103958048, pxb_103959806, pxb_103961932, pxb_103961933, pxb_103962513, pxb_103962514, pxb_103962515, pxb_10396…	pxb_103931041, pxb_103932325, pxb_103932330, pxb_103932416, pxb_103932458, pxb_103932501, pxb_103932506, pxb_103932508, pxb_103932511, pxb_103934478, pxb_103934481, pxb_103934485, pxb_103936341, pxb_103937630, pxb_103938087, pxb_103938091, pxb_103938092, pxb_103938662, pxb_103938873, pxb_103940377, pxb_103941497, pxb_103941499, pxb_103942369, pxb_103942817, pxb_103943538, pxb_103943539, pxb_10394…	pxb_103929620, pxb_103929817, pxb_103931006, pxb_103931209, pxb_103935478, pxb_103938590, pxb_103939238, pxb_103940218, pxb_103941253, pxb_103941257, pxb_103943216, pxb_103945558, pxb_103946020, pxb_103950019, pxb_103954245, pxb_103956397, pxb_103957302, pxb_103957382, pxb_103958049, pxb_103960787, pxb_103960885, pxb_103962896, pxb_103963213, pxb_103963636, pxb_103963865, pxb_103964059, pxb_10396…
Rose family	Fragaria vesca woodland strawberry	fve_101290781, fve_101290880, fve_101290886, fve_101290960, fve_101291016, fve_101291019, fve_101291032, fve_101291162, fve_101291359, fve_101291416, fve_101291438, fve_101291771, fve_101292005, fve_101292158, fve_101292286, fve_101292351, fve_101292360, fve_101292383, fve_101292455, fve_101292596, fve_101292667, fve_101292710, fve_101292917, fve_101292923, fve_101292994, fve_101293050, fve_10129…	fve_101292971, fve_101296724, fve_101297026, fve_101297673, fve_101300186, fve_101301348, fve_101305727, fve_101308702, fve_101310660, fve_101312252, fve_101312974, fve_101313866, fve_105349338, fve_105349392, fve_105349493, fve_105349509, fve_105349661, fve_105350073, fve_105350104, fve_105350139, fve_105350153, fve_105350793, fve_105350810, fve_105350864, fve_105350875, fve_105350950, fve_10535…	fve_101305369, fve_101308293, fve_101309698, fve_105350050, fve_105350841, fve_105350894, fve_105351305, fve_105352842, fve_105353261	fve_101291271, fve_101291468, fve_101291508, fve_101291606, fve_101291833, fve_101292074, fve_101292192, fve_101292380, fve_101292449, fve_101292735, fve_101292853, fve_101294178, fve_101294439, fve_101294951, fve_101295315, fve_101295622, fve_101295899, fve_101296263, fve_101296290, fve_101296299, fve_101296561, fve_101296633, fve_101296667, fve_101296688, fve_101297099, fve_101297703, fve_10129…	fve_101290912, fve_101291061, fve_101292066, fve_101292272, fve_101292565, fve_101294534, fve_101295281, fve_101296296, fve_101296525, fve_101296828, fve_101297116, fve_101297684, fve_101298522, fve_101298804, fve_101299390, fve_101299459, fve_101300244, fve_101300632, fve_101301059, fve_101302525, fve_101303477, fve_101303566, fve_101303610, fve_101304797, fve_101306143, fve_101307754, fve_10130…	fve_101291067, fve_101291307, fve_101291378, fve_101291611, fve_101292013, fve_101292167, fve_101292462, fve_101292641, fve_101293051, fve_101293287, fve_101293676, fve_101293789, fve_101294036, fve_101294079, fve_101294365, fve_101294553, fve_101294798, fve_101295082, fve_101295372, fve_101295697, fve_101295986, fve_101297295, fve_101297464, fve_101298025, fve_101298125, fve_101298304, fve_10129…	fve_101290797, fve_101292376, fve_101292910, fve_101293660, fve_101296245, fve_101298860, fve_101303372, fve_101306660, fve_101307646, fve_101312040, fve_101314917, fve_105349386, fve_105349397, fve_105349510, fve_105350012, fve_105350039, fve_105350077, fve_105350086, fve_105350808, fve_105352685, fve_105353242, fve_105353255, fve_105353269, fve_105353379	fve_101291172, fve_101291599, fve_101291619, fve_101292025, fve_101293652, fve_101294294, fve_101294989, fve_101295090, fve_101295180, fve_101295429, fve_101295854, fve_101296183, fve_101296259, fve_101296805, fve_101297166, fve_101297782, fve_101298007, fve_101298482, fve_101301022, fve_101301733, fve_101301858, fve_101301878, fve_101302171, fve_101302849, fve_101302991, fve_101303234, fve_10130…	fve_101290958, fve_101291247, fve_101291440, fve_101291535, fve_101291823, fve_101291834, fve_101292118, fve_101292128, fve_101292267, fve_101292409, fve_101292559, fve_101293308, fve_101293350, fve_101293618, fve_101294249, fve_101294451, fve_101294744, fve_101295377, fve_101295736, fve_101296344, fve_101296772, fve_101296993, fve_101297174, fve_101297542, fve_101297586, fve_101298501, fve_10129…	fve_101291225, fve_101291484, fve_101292819, fve_101292828, fve_101293857, fve_101294349, fve_101295177, fve_101295440, fve_101296198, fve_101297025, fve_101297238, fve_101297433, fve_101299267, fve_101299974, fve_101300305, fve_101300397, fve_101300809, fve_101301282, fve_101301753, fve_101301847, fve_101302680, fve_101303365, fve_101304022, fve_101304853, fve_101305141, fve_101305609, fve_10130…	fve_101291681, fve_101291747, fve_101291935, fve_101292140, fve_101292170, fve_101292224, fve_101293310, fve_101293331, fve_101293451, fve_101293461, fve_101293751, fve_101294391, fve_101294414, fve_101294488, fve_101294812, fve_101295555, fve_101296236, fve_101297164, fve_101297569, fve_101298120, fve_101298160, fve_101298520, fve_101299209, fve_101300362, fve_101300750, fve_101300906, fve_10130…	fve_101290913, fve_101291119, fve_101291287, fve_101291314, fve_101291783, fve_101292869, fve_101295089, fve_101295181, fve_101295693, fve_101295863, fve_101296173, fve_101296329, fve_101296554, fve_101296906, fve_101297035, fve_101297397, fve_101298227, fve_101298229, fve_101298414, fve_101298521, fve_101298614, fve_101298994, fve_101299219, fve_101299832, fve_101299859, fve_101300653, fve_10130…	fve_101294799, fve_101298139, fve_101299630, fve_101299796, fve_101300039, fve_101305437, fve_101307874, fve_101310482, fve_105349339, fve_105349390, fve_105349441, fve_105350011, fve_105350087, fve_105350592, fve_105351273, fve_105351933, fve_105353148, fve_105353154, fve_105353276, fve_105353287, fve_105353333, fve_105353355, fve_105353357, fve_105353396, fve_105353402, fve_105353407	fve_101290818, fve_101292200, fve_101292240, fve_101292412, fve_101292992, fve_101294254, fve_101294275, fve_101294546, fve_101297157, fve_101297450, fve_101300808, fve_101301620, fve_101307681, fve_101307898, fve_101307976, fve_101308055, fve_101310942, fve_101312236, fve_101313170, fve_105350179, fve_105350833, fve_105351853, fve_105352220	fve_101291163, fve_101291186, fve_101291325, fve_101291387, fve_101291742, fve_101291769, fve_101291910, fve_101292039, fve_101292465, fve_101292644, fve_101292943, fve_101293180, fve_101293632, fve_101294567, fve_101295091, fve_101295319, fve_101295381, fve_101296246, fve_101296247, fve_101296531, fve_101296584, fve_101296821, fve_101297957, fve_101299142, fve_101301439, fve_101302019, fve_10130…	fve_101290716, fve_101291341, fve_101291925, fve_101292216, fve_101292508, fve_101293055, fve_101293474, fve_101293765, fve_101294044, fve_101295137, fve_101296134, fve_101296945, fve_101297662, fve_101298375, fve_101298587, fve_101298936, fve_101299719, fve_101299804, fve_101300497, fve_101301341, fve_101301621, fve_101302380, fve_101302740, fve_101303947, fve_101304358, fve_101305726, fve_10130…	fve_101291671, fve_101291740, fve_101292778, fve_101293476, fve_101296626, fve_101298797, fve_101299957, fve_101300060, fve_101300748, fve_101302797, fve_101303378, fve_101303395, fve_101303762, fve_101304439, fve_101305170, fve_101305446, fve_101305737, fve_101305774, fve_101307418, fve_101308436, fve_101308592, fve_101309867, fve_101309911, fve_101310026, fve_101312454, fve_101312659, fve_10131…	fve_101291426, fve_101292758, fve_101292880, fve_101293531, fve_101295571, fve_101295581, fve_101296166, fve_101296275, fve_101296414, fve_101297093, fve_101297241, fve_101297488, fve_101297846, fve_101297990, fve_101298016, fve_101299055, fve_101299351, fve_101299640, fve_101299715, fve_101299833, fve_101300028, fve_101300351, fve_101300469, fve_101300470, fve_101300751, fve_101300907, fve_10130…	fve_101290874, fve_101291285, fve_101291405, fve_101291482, fve_101291575, fve_101291683, fve_101291720, fve_101292004, fve_101292063, fve_101292092, fve_101292348, fve_101292531, fve_101292931, fve_101292978, fve_101293054, fve_101293759, fve_101293997, fve_101294144, fve_101294452, fve_101294547, fve_101295147, fve_101295434, fve_101295633, fve_101295939, fve_101295949, fve_101296145, fve_10129…	fve_101291635, fve_101292967, fve_101299850, fve_101304378, fve_101315117, fve_105350023, fve_105350825, fve_105350872, fve_105351277	fve_101290854, fve_101292777, fve_101293783, fve_101294465, fve_101294759, fve_101295877, fve_101296163, fve_101296165, fve_101298663, fve_101299900, fve_101300321, fve_101300567, fve_101302731, fve_101303096, fve_101303501, fve_101303547, fve_101303843, fve_101304085, fve_101304865, fve_101304908, fve_101305755, fve_101305891, fve_101306043, fve_101306663, fve_101309635, fve_101310414, fve_10131…	fve_101291741, fve_101291919, fve_101292410, fve_101292528, fve_101294641, fve_101295292, fve_101296205, fve_101296836, fve_101297900, fve_101298842, fve_101299002, fve_101299349, fve_101300094, fve_101300663, fve_101301547, fve_101302030, fve_101304218, fve_101304364, fve_101304390, fve_101306109, fve_101307932, fve_101308817, fve_101309102, fve_101311254, fve_101311690, fve_101313704, fve_10131…	fve_101290727, fve_101290730, fve_101291708, fve_101291857, fve_101292068, fve_101292441, fve_101292551, fve_101293031, fve_101293414, fve_101294222, fve_101294337, fve_101294410, fve_101294826, fve_101295114, fve_101295155, fve_101295425, fve_101295709, fve_101295964, fve_101296058, fve_101296343, fve_101296501, fve_101297259, fve_101297905, fve_101298158, fve_101298612, fve_101298646, fve_10129…	fve_101291058, fve_101291154, fve_101291343, fve_101291632, fve_101291788, fve_101291806, fve_101292018, fve_101292094, fve_101292599, fve_101292834, fve_101293532, fve_101293769, fve_101294153, fve_101296274, fve_101296436, fve_101296899, fve_101297016, fve_101297420, fve_101297713, fve_101297721, fve_101298199, fve_101298323, fve_101299092, fve_101299195, fve_101299517, fve_101299572, fve_10130…	fve_101292026, fve_101292028, fve_101293213, fve_101293224, fve_101293507, fve_101294151, fve_101294809, fve_101295354, fve_101295556, fve_101295617, fve_101295848, fve_101296419, fve_101296585, fve_101297576, fve_101297842, fve_101297851, fve_101298589, fve_101298632, fve_101299029, fve_101299617, fve_101301942, fve_101302982, fve_101303273, fve_101303770, fve_101304021, fve_101304381, fve_10130…	fve_101291210, fve_101291528, fve_101291827, fve_101292122, fve_101292205, fve_101293680, fve_101294778, fve_101295060, fve_101297879, fve_101297929, fve_101298219, fve_101298448, fve_101298465, fve_101298722, fve_101298749, fve_101298751, fve_101299906, fve_101300055, fve_101300386, fve_101302349, fve_101302706, fve_101303283, fve_101303760, fve_101304487, fve_101306089, fve_101306186, fve_10130…	fve_101291903, fve_101294024, fve_101294097, fve_101295623, fve_101297775, fve_101297962, fve_101298022, fve_101298177, fve_101298748, fve_101298754, fve_101300679, fve_101300716, fve_101300768, fve_101301675, fve_101304020, fve_101306062, fve_101307534, fve_101309238, fve_101310106, fve_101310116, fve_101310163, fve_101310230, fve_101310408, fve_101310523, fve_101310546, fve_101310686, fve_10131…	fve_101296349, fve_101298924, fve_101304952, fve_101313786, fve_105349489, fve_105350068, fve_105350146, fve_105350323, fve_105351877, fve_105352743, fve_105353250, fve_105353315, fve_105353321, fve_105353325, fve_105353380	fve_101291863, fve_101292190, fve_101292890, fve_101293197, fve_101293654, fve_101294686, fve_101297727, fve_101297901, fve_101298131, fve_101299499, fve_101299505, fve_101304427, fve_101304632, fve_101306001, fve_101306721, fve_101307601, fve_101309512, fve_101309915, fve_101310240, fve_101312791, fve_101312854, fve_101314387	fve_101290810, fve_101290998, fve_101291227, fve_101291258, fve_101292065, fve_101293156, fve_101293866, fve_101294159, fve_101294450, fve_101297472, fve_101297725, fve_101300829, fve_101300923, fve_101302967, fve_101303199, fve_101303243, fve_101303316, fve_101303602, fve_101305306, fve_101306657, fve_101306944, fve_101308265, fve_101308299, fve_101310478, fve_101310481, fve_101310689, fve_10131…	fve_101291284, fve_101291753, fve_101292268, fve_101292554, fve_101293158, fve_101294140, fve_101294831, fve_101296301, fve_101297135, fve_101298211, fve_101299139, fve_101299294, fve_101303435, fve_101304668, fve_101305678, fve_101306513, fve_101306604, fve_101308441	fve_101291414, fve_101291686, fve_101292290, fve_101293264, fve_101294086, fve_101295295, fve_101295390, fve_101296689, fve_101297078, fve_101297160, fve_101299278, fve_101299358, fve_101299712, fve_101300587, fve_101301047, fve_101301616, fve_101301908, fve_101303297, fve_101304422, fve_101305010, fve_101305471, fve_101305712, fve_101305947, fve_101307191, fve_101308925, fve_101310051, fve_10131…	fve_101294033, fve_101294838, fve_101295358, fve_101295362, fve_101296744, fve_101298389, fve_101298657, fve_101299050, fve_101299743, fve_101300066, fve_101300806, fve_101302111, fve_101302707, fve_101302773, fve_101302923, fve_101303082, fve_101304007, fve_101308490, fve_101309161, fve_101309821, fve_101310825, fve_101311600, fve_101313541, fve_105349250, fve_105349353, fve_105349520, fve_10535…	fve_101291457, fve_101291966, fve_101292165, fve_101293101, fve_101293219, fve_101293400, fve_101294181, fve_101294387, fve_101296035, fve_101298019, fve_101298190, fve_101299633, fve_101300053, fve_101302403, fve_101302613, fve_101302987, fve_101304126, fve_101309362, fve_101311092, fve_101312253, fve_101312479	fve_101293529, fve_101297786, fve_101302890, fve_101306260, fve_101307215, fve_101309778, fve_101309814, fve_101310508, fve_101312300, fve_105349417, fve_105349461, fve_105349515, fve_105349525, fve_105350035, fve_105350127, fve_105350128, fve_105350209, fve_105350505, fve_105350760, fve_105350852, fve_105351068, fve_105351187, fve_105351284, fve_105351304, fve_105351318, fve_105351340, fve_10535…	fve_101291255, fve_101291543, fve_101292335, fve_101295956, fve_101298354, fve_101298539, fve_101298966, fve_101299069, fve_101299557, fve_101300228, fve_101302058, fve_101307030, fve_101308910, fve_101308957, fve_101309707, fve_101309888, fve_101310178, fve_101310987, fve_101311459, fve_101311602, fve_101312113, fve_105350006	fve_101293627, fve_101293922, fve_101294208, fve_101294253, fve_101294598, fve_101298041, fve_101298836, fve_101301044, fve_101301093, fve_101301261, fve_101301948, fve_101302532, fve_101307799, fve_101309540, fve_101309989, fve_101310522, fve_101311388, fve_101311635, fve_101311682, fve_101311872, fve_101311913, fve_101313391, fve_101313681, fve_101313962, fve_101314126, fve_101314256, fve_10131…	fve_101291082, fve_101293776, fve_101293910, fve_101294197, fve_101294561, fve_101294850, fve_101295113, fve_101295133, fve_101295419, fve_101295985, fve_101297048, fve_101299751, fve_101300000, fve_101300109, fve_101301505, fve_101301605, fve_101301666, fve_101301888, fve_101302181, fve_101302191, fve_101302404, fve_101302472, fve_101302768, fve_101302969, fve_101303049, fve_101303344, fve_10130…	fve_101292727, fve_101293149, fve_101293404, fve_101293502, fve_101294026, fve_101294316, fve_101294478, fve_101294613, fve_101295909, fve_101296980, fve_101297371, fve_101297590, fve_101298690, fve_101298980, fve_101299492, fve_101300299, fve_101300847, fve_101301296, fve_101302753, fve_101306859, fve_101307018, fve_101307507, fve_101307986, fve_101309093, fve_101309222, fve_101309391, fve_10130…	fve_101292401, fve_101294067, fve_101296497, fve_101296890, fve_101297674, fve_101298258, fve_101299243, fve_101301085, fve_101301659, fve_101302201, fve_101302245, fve_101302491, fve_101305841, fve_101305969, fve_101306995, fve_101307000, fve_101307001, fve_101307292, fve_101309303, fve_101309307, fve_101310392, fve_101310622, fve_101312090, fve_101312669, fve_101312694, fve_101313615, fve_10535…	fve_101290884, fve_101292750, fve_101294555, fve_101296580, fve_101296590, fve_101297170, fve_101298875, fve_101301119, fve_101301989, fve_101302012, fve_101302805, fve_101303852, fve_101303858, fve_101306156, fve_101306304, fve_101306325, fve_101306620, fve_101307483, fve_101309993, fve_101310047, fve_101310339, fve_101311221, fve_101312432, fve_101313784, fve_105351347	fve_101299196, fve_101301180, fve_101308188, fve_105349388, fve_105350124, fve_105350846, fve_105351317, fve_105351890, fve_105353387, fve_105353498	fve_101290693, fve_101290828, fve_101290878, fve_101290921, fve_101291109, fve_101291675, fve_101293029, fve_101295825, fve_101296007, fve_101297235, fve_101297915, fve_101298205, fve_101298495, fve_101298777, fve_101299074, fve_101299656, fve_101301286, fve_101301863, fve_101302640, fve_101302926, fve_101303120, fve_101303212, fve_101303390, fve_101303417, fve_101303671, fve_101303701, fve_10130…	fve_101292036, fve_101292478, fve_101294919, fve_101298580, fve_101300011, fve_101301671, fve_101301852, fve_101302144, fve_101302435, fve_101302733, fve_101303019, fve_101303310, fve_101303596, fve_101303886, fve_101304267, fve_101304460, fve_101304531, fve_101304570, fve_101305932, fve_101307226, fve_101307623, fve_101307769, fve_101308690, fve_101309898, fve_101311614, fve_101311905, fve_10131…	fve_101290952, fve_101291240, fve_101293265, fve_101293555, fve_101293578, fve_101297668, fve_101298128, fve_101298228, fve_101298830, fve_101299125, fve_101300827, fve_101301112, fve_101303821, fve_101304106, fve_101304485, fve_101306051, fve_101306102, fve_101306630, fve_101307494, fve_101307771, fve_101307789, fve_101308061, fve_101308356, fve_101308650, fve_101308658, fve_101308677, fve_10130…	fve_101290932, fve_101291372, fve_101291930, fve_101292671, fve_101292850, fve_101293233, fve_101294808, fve_101296782, fve_101298956, fve_101305518, fve_101305802, fve_101306093, fve_101310155, fve_101311937, fve_101312226, fve_101312832, fve_101313415, fve_101313703, fve_101313710, fve_101313995, fve_101314286, fve_101314327, fve_101314575, fve_101314836, fve_101314935, fve_105349315, fve_10535…	fve_101290799, fve_101291380, fve_101291672, fve_101291719, fve_101291941, fve_101292149, fve_101292443, fve_101292502, fve_101292584, fve_101293084, fve_101293179, fve_101293471, fve_101294346, fve_101294375, fve_101295021, fve_101295501, fve_101295866, fve_101296435, fve_101296720, fve_101297011, fve_101297123, fve_101297306, fve_101306613, fve_101306901, fve_101308068, fve_101308948, fve_10131…	fve_101291070, fve_101291433, fve_101291743, fve_101294542, fve_101294610, fve_101296893, fve_101301291, fve_101302507, fve_101306288, fve_101306579, fve_101307167, fve_101307449, fve_101309086, fve_101309153, fve_101309206, fve_101309383, fve_101309498, fve_101309668, fve_101309785, fve_101309964, fve_101310710, fve_101311003, fve_101311048, fve_101312089, fve_101313068, fve_101313361, fve_10131…
Rose family	Rosa chinensis china rose	rcn_112163722, rcn_112163999, rcn_112164057, rcn_112164258, rcn_112164259, rcn_112164359, rcn_112164782, rcn_112164853, rcn_112164855, rcn_112164880, rcn_112164984, rcn_112165404, rcn_112165531, rcn_112165732, rcn_112165807, rcn_112165867, rcn_112166337, rcn_112166496, rcn_112166528, rcn_112166699, rcn_112166788, rcn_112166792, rcn_112166862, rcn_112166964, rcn_112166996, rcn_112167793, rcn_11216…	rcn_112163712, rcn_112163992, rcn_112164134, rcn_112164158, rcn_112164308, rcn_112164315, rcn_112165018, rcn_112165041, rcn_112165127, rcn_112166047, rcn_112166252, rcn_112167228, rcn_112167404, rcn_112168921, rcn_112169090, rcn_112170626, rcn_112170627, rcn_112170741, rcn_112170792, rcn_112170798, rcn_112171037, rcn_112171166, rcn_112171207, rcn_112171245, rcn_112171540, rcn_112171694, rcn_11217…	rcn_112163691, rcn_112164000, rcn_112164117, rcn_112164239, rcn_112164296, rcn_112166363, rcn_112167824, rcn_112169329, rcn_112169547, rcn_112170819, rcn_112170939, rcn_112170968, rcn_112171028, rcn_112171153, rcn_112171196, rcn_112171226, rcn_112171247, rcn_112171280, rcn_112171298, rcn_112171486, rcn_112171501, rcn_112171516, rcn_112171826, rcn_112172165, rcn_112172203, rcn_112177304, rcn_11217…	rcn_112164693, rcn_112165555, rcn_112165874, rcn_112166613, rcn_112166831, rcn_112167140, rcn_112167300, rcn_112167314, rcn_112167428, rcn_112167662, rcn_112167886, rcn_112168782, rcn_112169550, rcn_112171864, rcn_112172082, rcn_112172309, rcn_112172943, rcn_112172973, rcn_112173045, rcn_112173179, rcn_112173463, rcn_112173673, rcn_112174143, rcn_112174186, rcn_112174639, rcn_112175109, rcn_11217…	rcn_112163700, rcn_112163735, rcn_112163742, rcn_112163797, rcn_112163798, rcn_112163812, rcn_112163825, rcn_112163889, rcn_112163907, rcn_112163931, rcn_112164018, rcn_112164019, rcn_112164068, rcn_112164069, rcn_112164077, rcn_112164078, rcn_112164123, rcn_112164124, rcn_112164126, rcn_112164144, rcn_112164147, rcn_112164148, rcn_112164254, rcn_112164264, rcn_112164267, rcn_112164269, rcn_11216…	rcn_112164284, rcn_112165756, rcn_112165832, rcn_112165838, rcn_112166511, rcn_112166665, rcn_112167200, rcn_112168758, rcn_112169312, rcn_112169314, rcn_112170560, rcn_112171143, rcn_112171530, rcn_112172709, rcn_112173344, rcn_112173384, rcn_112173512, rcn_112173935, rcn_112174051, rcn_112174428, rcn_112174493, rcn_112175138, rcn_112175871, rcn_112176804, rcn_112177332, rcn_112177333, rcn_11217…	rcn_112163708, rcn_112163728, rcn_112163738, rcn_112163782, rcn_112163786, rcn_112163838, rcn_112163846, rcn_112163893, rcn_112163903, rcn_112163980, rcn_112163982, rcn_112164062, rcn_112164076, rcn_112164137, rcn_112164202, rcn_112164272, rcn_112164321, rcn_112164413, rcn_112164456, rcn_112165078, rcn_112165325, rcn_112165527, rcn_112165959, rcn_112166037, rcn_112166695, rcn_112167333, rcn_11216…	rcn_112163814, rcn_112163915, rcn_112167708, rcn_112167881, rcn_112169520, rcn_112170298, rcn_112171125, rcn_112171251, rcn_112171582, rcn_112173077, rcn_112173730, rcn_112175079, rcn_112175315, rcn_112175323, rcn_112175367, rcn_112175599, rcn_112176281, rcn_112177426, rcn_112177724, rcn_112178997, rcn_112179332, rcn_112179363, rcn_112179998, rcn_112180179, rcn_112180521, rcn_112180620, rcn_11218…	rcn_112163719, rcn_112163905, rcn_112163908, rcn_112163911, rcn_112163912, rcn_112164512, rcn_112164517, rcn_112165387, rcn_112165855, rcn_112166540, rcn_112167374, rcn_112168213, rcn_112169376, rcn_112170451, rcn_112171387, rcn_112172934, rcn_112173130, rcn_112173945, rcn_112175258, rcn_112175649, rcn_112175650, rcn_112175907, rcn_112175935, rcn_112176051, rcn_112176060, rcn_112176158, rcn_11217…	rcn_112165595, rcn_112166424, rcn_112166495, rcn_112167032, rcn_112167856, rcn_112168339, rcn_112168866, rcn_112170292, rcn_112171144, rcn_112171741, rcn_112171908, rcn_112171956, rcn_112172168, rcn_112172642, rcn_112172800, rcn_112174030, rcn_112175535, rcn_112175664, rcn_112175693, rcn_112176126, rcn_112176517, rcn_112176564, rcn_112178186, rcn_112178348, rcn_112179172, rcn_112180339, rcn_11218…	rcn_112163829, rcn_112164073, rcn_112164869, rcn_112165050, rcn_112165051, rcn_112165238, rcn_112165958, rcn_112166086, rcn_112166175, rcn_112166638, rcn_112166797, rcn_112166822, rcn_112167027, rcn_112167103, rcn_112167322, rcn_112167758, rcn_112167759, rcn_112167799, rcn_112167808, rcn_112167931, rcn_112169119, rcn_112169246, rcn_112169268, rcn_112169280, rcn_112169310, rcn_112170703, rcn_11217…	rcn_112163956, rcn_112164386, rcn_112164861, rcn_112165072, rcn_112165105, rcn_112165851, rcn_112166172, rcn_112166190, rcn_112166422, rcn_112166848, rcn_112166953, rcn_112167142, rcn_112167554, rcn_112168071, rcn_112168759, rcn_112168850, rcn_112168851, rcn_112168867, rcn_112168996, rcn_112169103, rcn_112169104, rcn_112169105, rcn_112169192, rcn_112169201, rcn_112169204, rcn_112169263, rcn_11216…	rcn_112164302, rcn_112167077, rcn_112171087, rcn_112171106, rcn_112171151, rcn_112171179, rcn_112171219, rcn_112171282, rcn_112171492, rcn_112171494, rcn_112171538, rcn_112171539, rcn_112171644, rcn_112171697, rcn_112176089, rcn_112177565, rcn_112177598, rcn_112177906, rcn_112178149, rcn_112178475, rcn_112178476, rcn_112181288, rcn_112181313, rcn_112183986, rcn_112184088, rcn_112184226, rcn_11218…	rcn_112163916, rcn_112164343, rcn_112164345, rcn_112164346, rcn_112164349, rcn_112164350, rcn_112164394, rcn_112164604, rcn_112164802, rcn_112164809, rcn_112164813, rcn_112165337, rcn_112165742, rcn_112165758, rcn_112165878, rcn_112171489, rcn_112171535, rcn_112174462, rcn_112177199, rcn_112177466, rcn_112178033, rcn_112178034, rcn_112181439, rcn_112181529, rcn_112181854, rcn_112181991, rcn_11218…	rcn_112164251, rcn_112164529, rcn_112164552, rcn_112164741, rcn_112165006, rcn_112165039, rcn_112165886, rcn_112165920, rcn_112166295, rcn_112167426, rcn_112167548, rcn_112168022, rcn_112168400, rcn_112168415, rcn_112168501, rcn_112168723, rcn_112169086, rcn_112169605, rcn_112170607, rcn_112170718, rcn_112170992, rcn_112171007, rcn_112171042, rcn_112171049, rcn_112171326, rcn_112171523, rcn_11217…	rcn_112164009, rcn_112164210, rcn_112165775, rcn_112165937, rcn_112165945, rcn_112166360, rcn_112166744, rcn_112167161, rcn_112167867, rcn_112168810, rcn_112170872, rcn_112170967, rcn_112171086, rcn_112171794, rcn_112171796, rcn_112172002, rcn_112173084, rcn_112173784, rcn_112174109, rcn_112174199, rcn_112174579, rcn_112175719, rcn_112175775, rcn_112175947, rcn_112175962, rcn_112176501, rcn_11217…	rcn_112164525, rcn_112166611, rcn_112166757, rcn_112169660, rcn_112169910, rcn_112169969, rcn_112172036, rcn_112172344, rcn_112174156, rcn_112174508, rcn_112176583, rcn_112177219, rcn_112178641, rcn_112178901, rcn_112178995, rcn_112180859, rcn_112185524, rcn_112186327, rcn_112187839, rcn_112187955, rcn_112188778, rcn_112189952, rcn_112191898, rcn_112192380, rcn_112193360, rcn_112195454, rcn_11219…	rcn_112163704, rcn_112163736, rcn_112163794, rcn_112163795, rcn_112163849, rcn_112163856, rcn_112163913, rcn_112163934, rcn_112163960, rcn_112163983, rcn_112163990, rcn_112163996, rcn_112164015, rcn_112164025, rcn_112164029, rcn_112164119, rcn_112164120, rcn_112164130, rcn_112164156, rcn_112164181, rcn_112164184, rcn_112164340, rcn_112164395, rcn_112164524, rcn_112165422, rcn_112165465, rcn_11216…	rcn_112163836, rcn_112163879, rcn_112163973, rcn_112164022, rcn_112164023, rcn_112164098, rcn_112164128, rcn_112164207, rcn_112164220, rcn_112164225, rcn_112164230, rcn_112164241, rcn_112165121, rcn_112165235, rcn_112165341, rcn_112165343, rcn_112165674, rcn_112165740, rcn_112165919, rcn_112166007, rcn_112166333, rcn_112166335, rcn_112166657, rcn_112166703, rcn_112166711, rcn_112167021, rcn_11216…	rcn_112163758, rcn_112163815, rcn_112164107, rcn_112164198, rcn_112164229, rcn_112164275, rcn_112165762, rcn_112170674, rcn_112170805, rcn_112170879, rcn_112171061, rcn_112171064, rcn_112171089, rcn_112171117, rcn_112171122, rcn_112171412, rcn_112177452, rcn_112177469, rcn_112177507, rcn_112177966, rcn_112178021, rcn_112178073, rcn_112178458, rcn_112181370, rcn_112183588, rcn_112183602, rcn_11218…	rcn_112166587, rcn_112168199, rcn_112168987, rcn_112169209, rcn_112169210, rcn_112169392, rcn_112170300, rcn_112171642, rcn_112173559, rcn_112175286, rcn_112175539, rcn_112175587, rcn_112178895, rcn_112178896, rcn_112179062, rcn_112179146, rcn_112179159, rcn_112179360, rcn_112179423, rcn_112180075, rcn_112180076, rcn_112180525, rcn_112183891, rcn_112184535, rcn_112185975, rcn_112188076, rcn_11218…	rcn_112165510, rcn_112167316, rcn_112167474, rcn_112168211, rcn_112168932, rcn_112168991, rcn_112169315, rcn_112169666, rcn_112169721, rcn_112170460, rcn_112173407, rcn_112174757, rcn_112175173, rcn_112175379, rcn_112175843, rcn_112176133, rcn_112176523, rcn_112176838, rcn_112178987, rcn_112179825, rcn_112180800, rcn_112182530, rcn_112184765, rcn_112188294, rcn_112189539, rcn_112192194, rcn_11219…	rcn_112163706, rcn_112163763, rcn_112163880, rcn_112163918, rcn_112164036, rcn_112164040, rcn_112164163, rcn_112164227, rcn_112164298, rcn_112164309, rcn_112165470, rcn_112166077, rcn_112166268, rcn_112167703, rcn_112168962, rcn_112169120, rcn_112169123, rcn_112169690, rcn_112169762, rcn_112170513, rcn_112170534, rcn_112170621, rcn_112170702, rcn_112170830, rcn_112170851, rcn_112170915, rcn_11217…	rcn_112164165, rcn_112164676, rcn_112165257, rcn_112165278, rcn_112165857, rcn_112166269, rcn_112166483, rcn_112166516, rcn_112166646, rcn_112166908, rcn_112167594, rcn_112169529, rcn_112172477, rcn_112173065, rcn_112173768, rcn_112173770, rcn_112173771, rcn_112174142, rcn_112174832, rcn_112175088, rcn_112175390, rcn_112175750, rcn_112176036, rcn_112176177, rcn_112176191, rcn_112177319, rcn_11217…	rcn_112163817, rcn_112164285, rcn_112164287, rcn_112164327, rcn_112164870, rcn_112165770, rcn_112170090, rcn_112170743, rcn_112170942, rcn_112171274, rcn_112171635, rcn_112171649, rcn_112171748, rcn_112172501, rcn_112172804, rcn_112172903, rcn_112173844, rcn_112174100, rcn_112174766, rcn_112177340, rcn_112178355, rcn_112178729, rcn_112179019, rcn_112180242, rcn_112180852, rcn_112181606, rcn_11218…	rcn_112167187, rcn_112167792, rcn_112174045, rcn_112174050, rcn_112174224, rcn_112174817, rcn_112175852, rcn_112176823, rcn_112178357, rcn_112179251, rcn_112179697, rcn_112180434, rcn_112181674, rcn_112182401, rcn_112183323, rcn_112184027, rcn_112186208, rcn_112186599, rcn_112187427, rcn_112187744, rcn_112187745, rcn_112187758, rcn_112189365, rcn_112189404, rcn_112191366, rcn_112192497, rcn_11219…	rcn_112164375, rcn_112171942, rcn_112173769, rcn_112173941, rcn_112173976, rcn_112174293, rcn_112175508, rcn_112176069, rcn_112176070, rcn_112176513, rcn_112178108, rcn_112180230, rcn_112180231, rcn_112180234, rcn_112180235, rcn_112180236, rcn_112180237, rcn_112180238, rcn_112180240, rcn_112181956, rcn_112182867, rcn_112185910, rcn_112185911, rcn_112187093, rcn_112187578, rcn_112189321, rcn_11219…	rcn_112163714, rcn_112163940, rcn_112164004, rcn_112164249, rcn_112164367, rcn_112164368, rcn_112164385, rcn_112166523, rcn_112166566, rcn_112167764, rcn_112169713, rcn_112170880, rcn_112170969, rcn_112171169, rcn_112171181, rcn_112171471, rcn_112171619, rcn_112171945, rcn_112177486, rcn_112177768, rcn_112177847, rcn_112178162, rcn_112178493, rcn_112183727, rcn_112184650, rcn_112184720, rcn_11218…	rcn_112164522, rcn_112164617, rcn_112166481, rcn_112166731, rcn_112169383, rcn_112171869, rcn_112172292, rcn_112172816, rcn_112175325, rcn_112176868, rcn_112178589, rcn_112179178, rcn_112187505, rcn_112191997, rcn_112192479, rcn_112192914, rcn_112193538, rcn_112193728, rcn_112194111, rcn_112195294, rcn_112199897, rcn_112201171, rcn_112201345	rcn_112164186, rcn_112165036, rcn_112165182, rcn_112165258, rcn_112165957, rcn_112166366, rcn_112166450, rcn_112167406, rcn_112167837, rcn_112167917, rcn_112168053, rcn_112169923, rcn_112169924, rcn_112172047, rcn_112173398, rcn_112174163, rcn_112175252, rcn_112183000, rcn_112183382, rcn_112184412, rcn_112186548, rcn_112187740, rcn_112188121, rcn_112189177, rcn_112189774, rcn_112192251, rcn_11219…	rcn_112164570, rcn_112164620, rcn_112164758, rcn_112166312, rcn_112169366, rcn_112169367, rcn_112171886, rcn_112174319, rcn_112181669, rcn_112186504, rcn_112188084, rcn_112188095, rcn_112188349, rcn_112189960, rcn_112190023, rcn_112191650, rcn_112192013, rcn_112193425, rcn_112193600, rcn_112195274, rcn_112195810, rcn_112196617, rcn_112197562, rcn_112197729, rcn_112202229	rcn_112164508, rcn_112164633, rcn_112164673, rcn_112165317, rcn_112166569, rcn_112168304, rcn_112169681, rcn_112172290, rcn_112172330, rcn_112173822, rcn_112174145, rcn_112174551, rcn_112174861, rcn_112175259, rcn_112177123, rcn_112179290, rcn_112179625, rcn_112180630, rcn_112184113, rcn_112185980, rcn_112186692, rcn_112187132, rcn_112188678, rcn_112190227, rcn_112192719, rcn_112193339, rcn_11219…	rcn_112163854, rcn_112164017, rcn_112164140, rcn_112164141, rcn_112164142, rcn_112167514, rcn_112168490, rcn_112170709, rcn_112171067, rcn_112171552, rcn_112171587, rcn_112175800, rcn_112175950, rcn_112177807, rcn_112177812, rcn_112177838, rcn_112178369, rcn_112179962, rcn_112181151, rcn_112182545, rcn_112182792, rcn_112184192, rcn_112184648, rcn_112185226, rcn_112188416, rcn_112190251, rcn_11219…	rcn_112171867, rcn_112172657, rcn_112172720, rcn_112173117, rcn_112175551, rcn_112176588, rcn_112176589, rcn_112176591, rcn_112177168, rcn_112178152, rcn_112178206, rcn_112178210, rcn_112178215, rcn_112178979, rcn_112179280, rcn_112179302, rcn_112179387, rcn_112179566, rcn_112180088, rcn_112180291, rcn_112180617, rcn_112180643, rcn_112181003, rcn_112183408, rcn_112187893, rcn_112188537, rcn_11218…	rcn_112166833, rcn_112167035, rcn_112170231, rcn_112170616, rcn_112170640, rcn_112170959, rcn_112171286, rcn_112171477, rcn_112177417, rcn_112183577, rcn_112184149, rcn_112184233, rcn_112184308, rcn_112184415, rcn_112184472, rcn_112184844, rcn_112185140, rcn_112185252, rcn_112185273, rcn_112185280, rcn_112192523, rcn_112193939, rcn_112195335, rcn_112198922, rcn_112199360, rcn_112199544, rcn_11219…	rcn_112164111, rcn_112164475, rcn_112164476, rcn_112164722, rcn_112165010, rcn_112165013, rcn_112168971, rcn_112174730, rcn_112176986, rcn_112182121, rcn_112183275, rcn_112183862, rcn_112186650, rcn_112186901, rcn_112187954, rcn_112189249, rcn_112189322, rcn_112191999, rcn_112192642, rcn_112194454, rcn_112199630, rcn_112199860	rcn_112164761, rcn_112166866, rcn_112167508, rcn_112167649, rcn_112167979, rcn_112167980, rcn_112167981, rcn_112167983, rcn_112167984, rcn_112175029, rcn_112176032, rcn_112177280, rcn_112178714, rcn_112179889, rcn_112180538, rcn_112181477, rcn_112183584, rcn_112183610, rcn_112186666, rcn_112187523, rcn_112188163, rcn_112188337, rcn_112189171, rcn_112189226, rcn_112189571, rcn_112190144, rcn_11219…	rcn_112166385, rcn_112166728, rcn_112166762, rcn_112166841, rcn_112166878, rcn_112167038, rcn_112167273, rcn_112168288, rcn_112168486, rcn_112168487, rcn_112172868, rcn_112172935, rcn_112175826, rcn_112176004, rcn_112176044, rcn_112177008, rcn_112177354, rcn_112177745, rcn_112178906, rcn_112179472, rcn_112180645, rcn_112182015, rcn_112182736, rcn_112182874, rcn_112182875, rcn_112182876, rcn_11218…	rcn_112166476, rcn_112166745, rcn_112166825, rcn_112170148, rcn_112170589, rcn_112170606, rcn_112170613, rcn_112174003, rcn_112176926, rcn_112177656, rcn_112177662, rcn_112177666, rcn_112178620, rcn_112179297, rcn_112180566, rcn_112182716, rcn_112182717, rcn_112182718, rcn_112182721, rcn_112182730, rcn_112182734, rcn_112182752, rcn_112182834, rcn_112183368, rcn_112183369, rcn_112186706, rcn_11218…	rcn_112165334, rcn_112165335, rcn_112165338, rcn_112166093, rcn_112166451, rcn_112166548, rcn_112166914, rcn_112167284, rcn_112168167, rcn_112168325, rcn_112171230, rcn_112173341, rcn_112174363, rcn_112176670, rcn_112180295, rcn_112181937, rcn_112183791, rcn_112188612, rcn_112188912, rcn_112189005, rcn_112189809, rcn_112190963, rcn_112195370, rcn_112197933, rcn_112200193, rcn_112200435, rcn_11220…	rcn_112166325, rcn_112172418, rcn_112173839, rcn_112177216, rcn_112182616, rcn_112183739, rcn_112184123, rcn_112185014, rcn_112186224, rcn_112186806, rcn_112187341, rcn_112188835, rcn_112191373, rcn_112191697, rcn_112192978, rcn_112193003, rcn_112193449, rcn_112193913, rcn_112196449, rcn_112196917, rcn_112197294, rcn_112197295, rcn_112197543, rcn_112197544, rcn_112197947, rcn_112198152, rcn_11219…	rcn_112163713, rcn_112163790, rcn_112163962, rcn_112169722, rcn_112170588, rcn_112170710, rcn_112170742, rcn_112171118, rcn_112171244, rcn_112171315, rcn_112177866, rcn_112178137, rcn_112178434, rcn_112183735, rcn_112183960, rcn_112184271, rcn_112194499, rcn_112194615, rcn_112198707, rcn_112198885, rcn_112198990, rcn_112199083, rcn_112199811, rcn_112202884, rcn_112203195, rcn_112203780, rcn_11220…	rcn_112164743, rcn_112166257, rcn_112166512, rcn_112166880, rcn_112166881, rcn_112166882, rcn_112166883, rcn_112167434, rcn_112167505, rcn_112167722, rcn_112170346, rcn_112172643, rcn_112173641, rcn_112173650, rcn_112173671, rcn_112173807, rcn_112175522, rcn_112176322, rcn_112176337, rcn_112177593, rcn_112177594, rcn_112178315, rcn_112181666, rcn_112186735, rcn_112186899, rcn_112187057, rcn_11218…	rcn_112166929, rcn_112167741, rcn_112168150, rcn_112169905, rcn_112170511, rcn_112170647, rcn_112170650, rcn_112170659, rcn_112170669, rcn_112171637, rcn_112172143, rcn_112172145, rcn_112172172, rcn_112172179, rcn_112172331, rcn_112172469, rcn_112172617, rcn_112172623, rcn_112172745, rcn_112172791, rcn_112173183, rcn_112173551, rcn_112173621, rcn_112173834, rcn_112173875, rcn_112174180, rcn_11217…	rcn_112165480, rcn_112165481, rcn_112165482, rcn_112165483, rcn_112165484, rcn_112166162, rcn_112166346, rcn_112166387, rcn_112166995, rcn_112167413, rcn_112169021, rcn_112169022, rcn_112169023, rcn_112170316, rcn_112170317, rcn_112170318, rcn_112173019, rcn_112173028, rcn_112174153, rcn_112174155, rcn_112174157, rcn_112174764, rcn_112175368, rcn_112175369, rcn_112176366, rcn_112177237, rcn_11217…	rcn_112164710, rcn_112164711, rcn_112166198, rcn_112166329, rcn_112166672, rcn_112166674, rcn_112166675, rcn_112166939, rcn_112168950, rcn_112169055, rcn_112169463, rcn_112169506, rcn_112169612, rcn_112171344, rcn_112171661, rcn_112172484, rcn_112174762, rcn_112175609, rcn_112175892, rcn_112176062, rcn_112176775, rcn_112176970, rcn_112176981, rcn_112176998, rcn_112176999, rcn_112177404, rcn_11218…	rcn_112164070, rcn_112164072, rcn_112165219, rcn_112167609, rcn_112167872, rcn_112168208, rcn_112168233, rcn_112168251, rcn_112168258, rcn_112168266, rcn_112168302, rcn_112168319, rcn_112171268, rcn_112171533, rcn_112172431, rcn_112172692, rcn_112174744, rcn_112175454, rcn_112175833, rcn_112176168, rcn_112176183, rcn_112177614, rcn_112177638, rcn_112177641, rcn_112177642, rcn_112177646, rcn_11217…	rcn_112164494, rcn_112164578, rcn_112164965, rcn_112165983, rcn_112166259, rcn_112167354, rcn_112167556, rcn_112171715, rcn_112172633, rcn_112173057, rcn_112173176, rcn_112178514, rcn_112178521, rcn_112178560, rcn_112178986, rcn_112179242, rcn_112179785, rcn_112181614, rcn_112181724, rcn_112182011, rcn_112182050, rcn_112182738, rcn_112183738, rcn_112183744, rcn_112184657, rcn_112186435, rcn_11218…
Mulberry family	Morus notabilis	mnt_112090329, mnt_112090384, mnt_112090599, mnt_112090619, mnt_112090717, mnt_112090782, mnt_112091093, mnt_112091240, mnt_112091270, mnt_112091838, mnt_112091851, mnt_112091853, mnt_112092096, mnt_112092442, mnt_112092463, mnt_112092690, mnt_112092743, mnt_112093411, mnt_112094177, mnt_112094249, mnt_112094452, mnt_112095281, mnt_21383789, mnt_21383816, mnt_21383966, mnt_21383995, mnt_21384005,…	mnt_112090285, mnt_112090286, mnt_112090346, mnt_112090394, mnt_112090439, mnt_112090471, mnt_112090493, mnt_112090539, mnt_112090683, mnt_112090748, mnt_112090759, mnt_112090761, mnt_112090787, mnt_112090839, mnt_112090878, mnt_112090879, mnt_112090912, mnt_112090925, mnt_112090927, mnt_112090960, mnt_112091001, mnt_112091077, mnt_112091078, mnt_112091083, mnt_112091131, mnt_112091134, mnt_11209…	mnt_112090391, mnt_112090417, mnt_112090760, mnt_112090776, mnt_112090920, mnt_112090983, mnt_112091139, mnt_112091248, mnt_112091288, mnt_112091463, mnt_112091562, mnt_112091629, mnt_112091754, mnt_112091759, mnt_112091940, mnt_112092020, mnt_112092056, mnt_112092135, mnt_112092229, mnt_112092235, mnt_112092343, mnt_112092356, mnt_112092560, mnt_112092714, mnt_112092771, mnt_112092835, mnt_11209…	mnt_112092476, mnt_112093091, mnt_112094011, mnt_112094143, mnt_21383774, mnt_21383829, mnt_21384029, mnt_21384562, mnt_21384921, mnt_21384923, mnt_21385492, mnt_21385969, mnt_21386281, mnt_21386944, mnt_21388382, mnt_21388495, mnt_21388950, mnt_21389421, mnt_21389906, mnt_21389907, mnt_21389909, mnt_21390507, mnt_21391137, mnt_21391166, mnt_21391480, mnt_21391602, mnt_21391827, mnt_21392294, mnt…	mnt_112090267, mnt_112090316, mnt_112090422, mnt_112090447, mnt_112090531, mnt_112090613, mnt_112090784, mnt_112090799, mnt_112090800, mnt_112090807, mnt_112090833, mnt_112090880, mnt_112091039, mnt_112091128, mnt_112091140, mnt_112091182, mnt_112091213, mnt_112091304, mnt_112091560, mnt_112091692, mnt_112091714, mnt_112091720, mnt_112092075, mnt_112092086, mnt_112092145, mnt_112092198, mnt_11209…	mnt_112094032, mnt_112094545, mnt_21383795, mnt_21383880, mnt_21384619, mnt_21384840, mnt_21385259, mnt_21385260, mnt_21385960, mnt_21386046, mnt_21386271, mnt_21386612, mnt_21387228, mnt_21387405, mnt_21387477, mnt_21387487, mnt_21387489, mnt_21387978, mnt_21388719, mnt_21389211, mnt_21390133, mnt_21390964, mnt_21392093, mnt_21392816, mnt_21393112, mnt_21393113, mnt_21393114, mnt_21393115, mnt_2…	mnt_112090962, mnt_112091106, mnt_112091193, mnt_112092134, mnt_112092512, mnt_112092774, mnt_112093870, mnt_112095413	mnt_112090739, mnt_112094572, mnt_112094915, mnt_21383667, mnt_21384037, mnt_21384067, mnt_21384213, mnt_21385128, mnt_21385451, mnt_21385454, mnt_21385697, mnt_21385861, mnt_21386540, mnt_21387120, mnt_21387189, mnt_21387233, mnt_21387642, mnt_21389530, mnt_21390252, mnt_21390605, mnt_21391228, mnt_21391295, mnt_21391413, mnt_21391775, mnt_21391785, mnt_21392199, mnt_21393107, mnt_21393953, mnt_…	mnt_112090573, mnt_112090574, mnt_112090615, mnt_112092795, mnt_112092797, mnt_112092798, mnt_112092800, mnt_112093327, mnt_112094074, mnt_112094075, mnt_112094076, mnt_112094078, mnt_112094079, mnt_112094080, mnt_112094081, mnt_112094084, mnt_21383755, mnt_21387968, mnt_21388201, mnt_21388202, mnt_21392892, mnt_21397419, mnt_21397422, mnt_21401176, mnt_21401909, mnt_21401912, mnt_21401914, mnt_2…	mnt_112090445, mnt_112091678, mnt_112092094, mnt_112093344, mnt_112094917, mnt_112095225, mnt_21383979, mnt_21384152, mnt_21384606, mnt_21384786, mnt_21386948, mnt_21387136, mnt_21387279, mnt_21387979, mnt_21388087, mnt_21389939, mnt_21390590, mnt_21390635, mnt_21390800, mnt_21390875, mnt_21391421, mnt_21391800, mnt_21392230, mnt_21392259, mnt_21392842, mnt_21394959, mnt_21396439, mnt_21396541, m…	mnt_112090484, mnt_112090498, mnt_112090508, mnt_112090509, mnt_112090510, mnt_112090511, mnt_112090512, mnt_112090936, mnt_112091255, mnt_112091529, mnt_112091530, mnt_112091563, mnt_112091703, mnt_112091704, mnt_112092034, mnt_112092114, mnt_112092458, mnt_112092561, mnt_112092562, mnt_112092595, mnt_112092672, mnt_112092732, mnt_112092739, mnt_112092914, mnt_112093255, mnt_112093280, mnt_11209…	mnt_112090448, mnt_112090449, mnt_112090453, mnt_112090454, mnt_112090458, mnt_112090605, mnt_112091739, mnt_112091809, mnt_112091810, mnt_112091811, mnt_112091812, mnt_112091818, mnt_112091882, mnt_112091884, mnt_112091958, mnt_112092069, mnt_112092070, mnt_112092072, mnt_112092073, mnt_112092105, mnt_112092205, mnt_112092207, mnt_112093038, mnt_112093175, mnt_112093178, mnt_112093331, mnt_11209…	mnt_112090375, mnt_112090376, mnt_112090438, mnt_112090478, mnt_112090479, mnt_112090583, mnt_112090591, mnt_112090603, mnt_112090696, mnt_112090703, mnt_112090704, mnt_112090780, mnt_112090822, mnt_112090835, mnt_112090860, mnt_112090862, mnt_112090963, mnt_112091049, mnt_112091203, mnt_112091220, mnt_112091245, mnt_112091256, mnt_112091333, mnt_112091547, mnt_112091556, mnt_112091559, mnt_11209…		mnt_112090402, mnt_112090689, mnt_112090693, mnt_112090828, mnt_112091336, mnt_112091337, mnt_112093386, mnt_112093623, mnt_112093624, mnt_112093625, mnt_112094668, mnt_112094669, mnt_112094691, mnt_21384783, mnt_21385680, mnt_21385681, mnt_21386196, mnt_21387717, mnt_21397106, mnt_21398670, mnt_21401040, mnt_21401041, mnt_21401061, mnt_21402167, mnt_21402199, mnt_21402201, mnt_21407743, mnt_2140…	mnt_112092825, mnt_112093516, mnt_112093866, mnt_112093914, mnt_21383830, mnt_21383883, mnt_21384808, mnt_21386048, mnt_21386789, mnt_21387073, mnt_21388557, mnt_21388558, mnt_21388873, mnt_21390299, mnt_21390885, mnt_21391547, mnt_21391548, mnt_21391812, mnt_21392759, mnt_21392868, mnt_21393557, mnt_21393558, mnt_21393561, mnt_21393673, mnt_21393674, mnt_21393677, mnt_21394323, mnt_21395441, mnt…	mnt_112092706, mnt_21383879, mnt_21383999, mnt_21384603, mnt_21384933, mnt_21385643, mnt_21387097, mnt_21387449, mnt_21389525, mnt_21391792, mnt_21392391, mnt_21392444, mnt_21392592, mnt_21393643, mnt_21393854, mnt_21394896, mnt_21396785, mnt_21398113, mnt_21398125, mnt_21399831, mnt_21400389, mnt_21400432, mnt_21400873, mnt_21401541, mnt_21402446, mnt_21403469, mnt_21404810, mnt_21407879, mnt_21…	mnt_112090485, mnt_112091143, mnt_112091779, mnt_112092090, mnt_112092465, mnt_112092834, mnt_112093525, mnt_112093778, mnt_112093797, mnt_112094094, mnt_112094305, mnt_112095384	mnt_112090659, mnt_112092566, mnt_112092589, mnt_112093544, mnt_112095123, mnt_21383798, mnt_21383893, mnt_21384322, mnt_21386358, mnt_21386361, mnt_21386598, mnt_21387130, mnt_21387452, mnt_21387453, mnt_21387538, mnt_21389441, mnt_21390293, mnt_21390680, mnt_21390684, mnt_21390687, mnt_21390688, mnt_21391846, mnt_21394520, mnt_21394779, mnt_21394780, mnt_21395121, mnt_21396825, mnt_21396826, mn…	mnt_112090315, mnt_112090377, mnt_112090382, mnt_112090483, mnt_112090513, mnt_112090565, mnt_112090578, mnt_112090604, mnt_112090631, mnt_112090692, mnt_112090792, mnt_112090798, mnt_112090818, mnt_112090858, mnt_112090881, mnt_112090900, mnt_112090929, mnt_112090948, mnt_112090951, mnt_112091007, mnt_112091038, mnt_112091070, mnt_112091072, mnt_112091084, mnt_112091242, mnt_112091244, mnt_11209…	mnt_112090482, mnt_112093219, mnt_112093647, mnt_21385428, mnt_21385593, mnt_21386353, mnt_21386356, mnt_21386947, mnt_21387340, mnt_21387345, mnt_21391091, mnt_21391339, mnt_21391814, mnt_21391903, mnt_21392504, mnt_21393422, mnt_21394638, mnt_21394639, mnt_21394885, mnt_21395455, mnt_21397917, mnt_21399723, mnt_21399729, mnt_21400449, mnt_21401146, mnt_21401148, mnt_21401479, mnt_21403653, mnt_…	mnt_112091935, mnt_112094574, mnt_21384338, mnt_21384596, mnt_21386173, mnt_21386462, mnt_21389109, mnt_21389911, mnt_21390256, mnt_21390795, mnt_21391388, mnt_21391390, mnt_21395378, mnt_21396746, mnt_21396856, mnt_21398464, mnt_21399367, mnt_21399517, mnt_21401962, mnt_21402179, mnt_21402541, mnt_21402876, mnt_21403605, mnt_21406066, mnt_21406186, mnt_21406743, mnt_21406845, mnt_21407541, mnt_2…	mnt_112090489, mnt_112090901, mnt_112090942, mnt_112090945, mnt_112090966, mnt_112092243, mnt_112092590, mnt_112092591, mnt_112093000, mnt_112093218, mnt_112093825, mnt_112094215, mnt_112094518, mnt_112094699, mnt_112095412, mnt_21390752, mnt_21392704, mnt_21394573, mnt_21398829, mnt_21402600, mnt_21408423, mnt_21408426, mnt_21411622, mnt_21411695, mnt_21411765, mnt_21412187, mnt_21412188, mnt_21…	mnt_112094164, mnt_112095016, mnt_112095132, mnt_112095339, mnt_21387441, mnt_21388039, mnt_21389644, mnt_21389777, mnt_21390017, mnt_21390020, mnt_21390022, mnt_21392134, mnt_21393857, mnt_21394509, mnt_21395422, mnt_21400536, mnt_21400684, mnt_21400804, mnt_21400805, mnt_21400806, mnt_21400869, mnt_21401153, mnt_21404266, mnt_21404773, mnt_21406078, mnt_21406618, mnt_21407377, mnt_21407981, mnt…	mnt_112090824, mnt_112092980, mnt_112094198, mnt_21384501, mnt_21385920, mnt_21386237, mnt_21388242, mnt_21389073, mnt_21389074, mnt_21389562, mnt_21389854, mnt_21392083, mnt_21392980, mnt_21394166, mnt_21394764, mnt_21395452, mnt_21395453, mnt_21395454, mnt_21395864, mnt_21398748, mnt_21398990, mnt_21401602, mnt_21402057, mnt_21402058, mnt_21403080, mnt_21404223, mnt_21405345, mnt_21405581, mnt_…	mnt_112091233, mnt_112091956, mnt_112092444, mnt_112092905, mnt_112092998, mnt_112093022, mnt_112093716, mnt_112094070, mnt_112094598, mnt_112095093, mnt_112095097, mnt_112095170, mnt_21384361, mnt_21384421, mnt_21384737, mnt_21385503, mnt_21386061, mnt_21386062, mnt_21390237, mnt_21390602, mnt_21391106, mnt_21394099, mnt_21394388, mnt_21394391, mnt_21394392, mnt_21394393, mnt_21395229, mnt_21395…	mnt_112093373, mnt_112095069, mnt_21388323, mnt_21389393, mnt_21391661, mnt_21391672, mnt_21391673, mnt_21392030, mnt_21395237, mnt_21395522, mnt_21399974, mnt_21401384, mnt_21401997, mnt_21401998, mnt_21402205, mnt_21402206, mnt_21402207, mnt_21402208, mnt_21402349, mnt_21404896, mnt_21405215, mnt_21406081, mnt_21406359, mnt_21406626, mnt_21406713, mnt_21406715, mnt_21406749, mnt_21408277, mnt_2…	mnt_112090406, mnt_112090762, mnt_112091030, mnt_112091339, mnt_112091667, mnt_112092047, mnt_112092104, mnt_112092258, mnt_112092836, mnt_112093201, mnt_112093781, mnt_112094115	mnt_21384707, mnt_21386630, mnt_21387879, mnt_21388448, mnt_21388820, mnt_21389735, mnt_21389869, mnt_21390253, mnt_21393395, mnt_21395782, mnt_21396274, mnt_21396894, mnt_21397461, mnt_21398408, mnt_21399456, mnt_21399916, mnt_21400832, mnt_21403171, mnt_21404279, mnt_21405905, mnt_21407258, mnt_21407411	mnt_112090709, mnt_112093340, mnt_21385003, mnt_21385075, mnt_21385783, mnt_21387058, mnt_21387116, mnt_21388285, mnt_21388288, mnt_21390360, mnt_21390751, mnt_21390994, mnt_21391080, mnt_21391968, mnt_21392811, mnt_21393063, mnt_21393725, mnt_21400516, mnt_21400519, mnt_21400520, mnt_21401324, mnt_21401652, mnt_21402132, mnt_21403306, mnt_21403609, mnt_21407768, mnt_21407770, mnt_21407772, mnt_2…	mnt_21384616, mnt_21384643, mnt_21385683, mnt_21389104, mnt_21391424, mnt_21393626, mnt_21395609, mnt_21397604, mnt_21399553, mnt_21399592, mnt_21399700, mnt_21400997, mnt_21401483, mnt_21405712, mnt_21406322, mnt_21406334, mnt_21407220, mnt_21409466, mnt_21410157	mnt_112093086, mnt_112093212, mnt_112093628, mnt_112094451, mnt_112094786, mnt_21384444, mnt_21384694, mnt_21384722, mnt_21384853, mnt_21386146, mnt_21388116, mnt_21388467, mnt_21388469, mnt_21389336, mnt_21390056, mnt_21390411, mnt_21390804, mnt_21391656, mnt_21393188, mnt_21393816, mnt_21394169, mnt_21394787, mnt_21397703, mnt_21398278, mnt_21398953, mnt_21399048, mnt_21399160, mnt_21400883, mn…	mnt_112090946, mnt_112091068, mnt_112092838, mnt_112094658, mnt_112095116, mnt_21394729, mnt_21411043, mnt_21411728, mnt_21412191	mnt_112091308, mnt_112093089, mnt_112093472, mnt_112093771, mnt_21384662, mnt_21385356, mnt_21385357, mnt_21386098, mnt_21386099, mnt_21387444, mnt_21390626, mnt_21392224, mnt_21393991, mnt_21394185, mnt_21396960, mnt_21396964, mnt_21397427, mnt_21398811, mnt_21401595, mnt_21403085, mnt_21404648, mnt_21406253, mnt_21406823, mnt_21408193, mnt_21408915	mnt_112090349, mnt_112090450, mnt_112090456, mnt_112090656, mnt_112090754, mnt_112090889, mnt_112090903, mnt_112090970, mnt_112090984, mnt_112091181, mnt_112091385, mnt_112091391, mnt_112091466, mnt_112091636, mnt_112091778, mnt_112091879, mnt_112092002, mnt_112092088, mnt_112092246, mnt_112092395, mnt_112092495, mnt_112092526, mnt_112092581, mnt_112092593, mnt_112092611, mnt_112092806, mnt_11209…	mnt_112090720, mnt_112095264, mnt_21385394, mnt_21385466, mnt_21385825, mnt_21389749, mnt_21389751, mnt_21393291, mnt_21393582, mnt_21393976, mnt_21393981, mnt_21394696, mnt_21395535, mnt_21396401, mnt_21396685, mnt_21403819, mnt_21404787, mnt_21404790, mnt_21405323, mnt_21406200, mnt_21408240, mnt_21408788	mnt_112091997, mnt_112091999, mnt_112092005, mnt_112092007, mnt_112092008, mnt_112092679, mnt_112093536, mnt_112093537, mnt_112093538, mnt_112093539, mnt_112093542, mnt_112093543, mnt_112093545, mnt_112093546, mnt_112093547, mnt_112093548, mnt_112093549, mnt_112093550, mnt_112094064, mnt_21388125, mnt_21392290, mnt_21392916, mnt_21392918, mnt_21398504, mnt_21401325, mnt_21405483, mnt_21405484, mn…	mnt_112091166, mnt_112093788, mnt_112093793, mnt_112093794, mnt_112094689, mnt_112094865, mnt_21386705, mnt_21389315, mnt_21389319, mnt_21389464, mnt_21389468, mnt_21389472, mnt_21394045, mnt_21394046, mnt_21395924, mnt_21395926, mnt_21397905, mnt_21400185, mnt_21402630, mnt_21403491, mnt_21404970, mnt_21405158, mnt_21405160, mnt_21405673, mnt_21405676, mnt_21406669, mnt_21406670, mnt_21407074, m…	mnt_112094833, mnt_112095001, mnt_21385120, mnt_21387437, mnt_21388560, mnt_21389994, mnt_21390489, mnt_21391406, mnt_21392307, mnt_21392573, mnt_21392893, mnt_21394028, mnt_21396226, mnt_21398071, mnt_21401584, mnt_21403953, mnt_21403978, mnt_21403979, mnt_21404142, mnt_21405325, mnt_21406138, mnt_21407104, mnt_21407577, mnt_21407578, mnt_21407949, mnt_21407950, mnt_21409785, mnt_21410016	mnt_112090620, mnt_21385792, mnt_21385794, mnt_21385798, mnt_21385800, mnt_21386344, mnt_21390378, mnt_21393316, mnt_21393317, mnt_21393661, mnt_21396430, mnt_21397139, mnt_21397142, mnt_21399432, mnt_21401400, mnt_21401444, mnt_21402709, mnt_21404747, mnt_21406090, mnt_21408738, mnt_21409187, mnt_21410190, mnt_21410626	mnt_112091365, mnt_21385446, mnt_21386275, mnt_21388521, mnt_21388818, mnt_21393795, mnt_21394156, mnt_21395141, mnt_21397042, mnt_21397122, mnt_21398718, mnt_21398881, mnt_21398882, mnt_21399075, mnt_21400760, mnt_21402093, mnt_21403458, mnt_21408106, mnt_21408792, mnt_21409793, mnt_21410257, mnt_21410319	mnt_112090283, mnt_112090293, mnt_112090321, mnt_112090357, mnt_112090365, mnt_112090437, mnt_112090730, mnt_112090804, mnt_112090810, mnt_112090811, mnt_112090838, mnt_112090855, mnt_112091124, mnt_112091545, mnt_112091674, mnt_112091713, mnt_112091901, mnt_112092153, mnt_112092212, mnt_112092309, mnt_112092574, mnt_112092588, mnt_112092956, mnt_112092985, mnt_112093048, mnt_112093249, mnt_11209…	mnt_112094926, mnt_21384473, mnt_21389930, mnt_21391394, mnt_21392001, mnt_21398206, mnt_21400128, mnt_21401560, mnt_21404059, mnt_21404060, mnt_21404061, mnt_21404062, mnt_21407371, mnt_21407373, mnt_21408333, mnt_21409123, mnt_21409124, mnt_21409125, mnt_21409126	mnt_112092485, mnt_112092486, mnt_112092534, mnt_112093834, mnt_112094020, mnt_21384208, mnt_21384209, mnt_21385672, mnt_21386054, mnt_21386915, mnt_21391252, mnt_21392017, mnt_21395568, mnt_21395632, mnt_21396262, mnt_21396591, mnt_21400171, mnt_21403322, mnt_21407398, mnt_21410167, mnt_21410168, mnt_21410169, mnt_21410170, mnt_21410171, mnt_21410553	mnt_112090524, mnt_112090768, mnt_112092609, mnt_21384955, mnt_21385049, mnt_21386512, mnt_21386513, mnt_21386514, mnt_21390803, mnt_21390809, mnt_21390811, mnt_21390813, mnt_21390814, mnt_21398994, mnt_21401755, mnt_21402830, mnt_21403922, mnt_21406421, mnt_21406422, mnt_21406423, mnt_21406587	mnt_112090753, mnt_112090775, mnt_112090812, mnt_112092446, mnt_112092596, mnt_112092642, mnt_112092994, mnt_112092995, mnt_112092996, mnt_112092997, mnt_112093388, mnt_112093468, mnt_112093489, mnt_112093712, mnt_21384426, mnt_21385223, mnt_21385947, mnt_21386422, mnt_21387524, mnt_21387529, mnt_21388874, mnt_21388876, mnt_21388995, mnt_21389427, mnt_21389430, mnt_21389700, mnt_21389703, mnt_213…	mnt_112090331, mnt_112090345, mnt_112090347, mnt_112090348, mnt_112090350, mnt_112090351, mnt_112091341, mnt_112095044, mnt_21384240, mnt_21384681, mnt_21384684, mnt_21384838, mnt_21385013, mnt_21386662, mnt_21388390, mnt_21388931, mnt_21391325, mnt_21394800, mnt_21394801, mnt_21397346, mnt_21398215, mnt_21400602, mnt_21402035, mnt_21402640, mnt_21402641, mnt_21402642, mnt_21411655, mnt_21411657,…	mnt_112092267, mnt_112095213, mnt_21384567, mnt_21386115, mnt_21388965, mnt_21394049, mnt_21395621, mnt_21396143, mnt_21396144, mnt_21399813, mnt_21401079, mnt_21401468, mnt_21404269, mnt_21404884, mnt_21405196, mnt_21405277, mnt_21405278, mnt_21405280, mnt_21407006, mnt_21410265, mnt_21410463, mnt_21410465, mnt_21410471, mnt_21410473
Buckthorn family	Ziziphus jujuba chinese jujube	zju_107403449, zju_107403505, zju_107403975, zju_107404234, zju_107404574, zju_107404816, zju_107404889, zju_107405147, zju_107405156, zju_107405489, zju_107405513, zju_107405750, zju_107405787, zju_107405887, zju_107406097, zju_107406118, zju_107406306, zju_107406435, zju_107406444, zju_107406456, zju_107406502, zju_107406510, zju_107406533, zju_107406549, zju_107406792, zju_107406927, zju_10740…	zju_107403258, zju_107404744, zju_107405062, zju_107405525, zju_107406326, zju_107406328, zju_107406721, zju_107407175, zju_107408086, zju_107408784, zju_107408804, zju_107409324, zju_107411590, zju_107413745, zju_107413820, zju_107415839, zju_107419395, zju_107420205, zju_107421338, zju_107422641, zju_107423058, zju_107423829, zju_107424052, zju_107425539, zju_107426161, zju_107426238, zju_10742…	zju_107404132, zju_107404646, zju_107404810, zju_107404811, zju_107405523, zju_107406319, zju_107407002, zju_107412141, zju_107415167, zju_107415339, zju_107416688, zju_107418644, zju_107418673, zju_107418821, zju_107419642, zju_107420659, zju_107421374, zju_107421909, zju_107423262, zju_107423531, zju_107427275, zju_107427748, zju_107428916, zju_107431326, zju_107433400, zju_107433545, zju_10743…	zju_107403286, zju_107403314, zju_107403729, zju_107403759, zju_107404416, zju_107404478, zju_107404750, zju_107404799, zju_107405576, zju_107405577, zju_107406469, zju_107407717, zju_107411467, zju_107411670, zju_107411910, zju_107412315, zju_107412592, zju_107412593, zju_107412752, zju_107412766, zju_107412845, zju_107412894, zju_107414169, zju_107414294, zju_107414441, zju_107414486, zju_10741…	zju_107405582, zju_107410690, zju_107413723, zju_107421977, zju_107427932	zju_107404421, zju_107404449, zju_107405213, zju_107405532, zju_107405534, zju_107405536, zju_107405537, zju_107405538, zju_107405772, zju_107405802, zju_107406265, zju_107406476, zju_107406487, zju_107408000, zju_107408332, zju_107408884, zju_107409444, zju_107409847, zju_107410052, zju_107411160, zju_107411165, zju_107411595, zju_107412317, zju_107413884, zju_107413944, zju_107414104, zju_10741…	zju_107404244, zju_107405269, zju_107405987, zju_107407039, zju_107407672, zju_107410610, zju_107410976, zju_107411639, zju_107411957, zju_107413102, zju_107416974, zju_107417482, zju_107420774, zju_107420947, zju_107422389, zju_107425131, zju_107429231, zju_107430135, zju_107430276, zju_107430505, zju_107432585, zju_107434139, zju_107434729, zju_107435018, zju_107435965, zju_112492010, zju_11249…	zju_107403421, zju_107403705, zju_107403852, zju_107404123, zju_107404371, zju_107405104, zju_107405470, zju_107405695, zju_107406134, zju_107406684, zju_107406947, zju_107407277, zju_107407519, zju_107407878, zju_107408150, zju_107408833, zju_107409075, zju_107409304, zju_107409963, zju_107410000, zju_107410095, zju_107410797, zju_107411506, zju_107411576, zju_107411580, zju_107411967, zju_10741…	zju_107403322, zju_107403962, zju_107404431, zju_107404699, zju_107404788, zju_107405485, zju_107405991, zju_107406846, zju_107406943, zju_107407035, zju_107410145, zju_107410717, zju_107411216, zju_107412853, zju_107412861, zju_107414280, zju_107415123, zju_107415142, zju_107415151, zju_107415416, zju_107418224, zju_107418235, zju_107418236, zju_107418280, zju_107418282, zju_107418284, zju_10741…	zju_107403427, zju_107404111, zju_107404259, zju_107405077, zju_107405084, zju_107405975, zju_107406364, zju_107406719, zju_107406895, zju_107407009, zju_107407525, zju_107407848, zju_107407862, zju_107407883, zju_107407884, zju_107407924, zju_107407931, zju_107407939, zju_107407959, zju_107408035, zju_107408076, zju_107408174, zju_107408509, zju_107408655, zju_107409078, zju_107409396, zju_10740…	zju_107403263, zju_107403272, zju_107403325, zju_107403339, zju_107403341, zju_107403758, zju_107403763, zju_107403769, zju_107404282, zju_107404284, zju_107405128, zju_107405410, zju_107405572, zju_107405862, zju_107406032, zju_107406640, zju_107406873, zju_107408175, zju_107408186, zju_107409785, zju_107410270, zju_107410404, zju_107410406, zju_107410434, zju_107412255, zju_107412736, zju_10741…	zju_107403332, zju_107404014, zju_107409088, zju_107410097, zju_107410770, zju_107410854, zju_107411272, zju_107412387, zju_107412388, zju_107412405, zju_107412406, zju_107412410, zju_107412411, zju_107412476, zju_107412825, zju_107412829, zju_107412830, zju_107414192, zju_107414351, zju_107416351, zju_107416355, zju_107416356, zju_107416373, zju_107417683, zju_107419168, zju_107419424, zju_10741…	zju_107403777, zju_107406623, zju_107413636, zju_107413819, zju_107421998, zju_107425578, zju_107431659, zju_107433759, zju_107434011, zju_112489467, zju_112492366	zju_107403635, zju_107404097, zju_107411309, zju_107415820, zju_107416906, zju_107421860, zju_107425375, zju_107425566, zju_107425625, zju_107425627, zju_107428392, zju_107431263, zju_107434302, zju_112491393, zju_112493351	zju_107405352, zju_107406414, zju_107409919, zju_107409953, zju_107409998, zju_107410603, zju_107411949, zju_107411950, zju_107413335, zju_107413714, zju_107413778, zju_107413836, zju_107413838, zju_107413841, zju_107413842, zju_107416092, zju_107418566, zju_107418569, zju_107419336, zju_107419562, zju_107419670, zju_107419673, zju_107421872, zju_107423376, zju_107423520, zju_107423525, zju_10742…	zju_107403800, zju_107403801, zju_107404256, zju_107404277, zju_107404280, zju_107404479, zju_107404848, zju_107404852, zju_107404853, zju_107404931, zju_107405189, zju_107405249, zju_107409861, zju_107410642, zju_107410877, zju_107410879, zju_107410883, zju_107410884, zju_107410885, zju_107410899, zju_107410910, zju_107412348, zju_107412350, zju_107412367, zju_107412375, zju_107412824, zju_10741…	zju_107403422, zju_107405705, zju_107405706, zju_107406505, zju_107406964, zju_107407105, zju_107407393, zju_107407608, zju_107407629, zju_107407632, zju_107407775, zju_107407896, zju_107408501, zju_107408560, zju_107408971, zju_107409319, zju_107412267, zju_107414729, zju_107415263, zju_107415327, zju_107415456, zju_107417160, zju_107417565, zju_107417666, zju_107417677, zju_107418405, zju_10741…	zju_107404115, zju_107404290, zju_107404437, zju_107406491, zju_107410567, zju_107412502, zju_107414492, zju_107415856, zju_107417835, zju_107418155, zju_107421038, zju_107423378, zju_107425359, zju_107425542, zju_107426236, zju_107427692, zju_107428797, zju_107431730, zju_107432407, zju_107433057, zju_112490135, zju_112491099	zju_107404105, zju_107404286, zju_107406402, zju_107407562, zju_107410017, zju_107410741, zju_107411732, zju_107411733, zju_107411734, zju_107411735, zju_107411747, zju_107411751, zju_107411776, zju_107411878, zju_107412412, zju_107412414, zju_107412475, zju_107412498, zju_107413967, zju_107413974, zju_107413995, zju_107414822, zju_107415005, zju_107416983, zju_107416991, zju_107418904, zju_10741…	zju_107424188, zju_107425657	zju_107405930, zju_107409401, zju_107410106, zju_107413065, zju_107414434, zju_107416339, zju_107416438, zju_107417019, zju_107417456, zju_107417991, zju_107420509, zju_107421109, zju_107421277, zju_107421344, zju_107421424, zju_107425112, zju_107425139, zju_107425386, zju_107425568, zju_107427902, zju_107428298, zju_107428302, zju_107429076, zju_107429081, zju_107430150, zju_107431619, zju_10743…	zju_107404041, zju_107405051, zju_107407618, zju_107409729, zju_107412762, zju_107413259, zju_107413278, zju_107414322, zju_107414992, zju_107415981, zju_107415997, zju_107416163, zju_107418780, zju_107419222, zju_107419534, zju_107419813, zju_107420683, zju_107421385, zju_107423302, zju_107423780, zju_107423833, zju_107424128, zju_107424388, zju_107425600, zju_107425748, zju_107430472, zju_10743…	zju_107403612, zju_107404030, zju_107405452, zju_107406950, zju_107407447, zju_107407754, zju_107409227, zju_107410222, zju_107410377, zju_107410388, zju_107410483, zju_107410665, zju_107410798, zju_107410888, zju_107412637, zju_107412880, zju_107413747, zju_107413814, zju_107413828, zju_107413953, zju_107414187, zju_107414396, zju_107414626, zju_107414627, zju_107414641, zju_107414642, zju_10741…	zju_107403276, zju_107403288, zju_107403418, zju_107403684, zju_107403831, zju_107405722, zju_107405723, zju_107405724, zju_107406771, zju_107407088, zju_107408367, zju_107408382, zju_107408649, zju_107409125, zju_107410030, zju_107410924, zju_107410991, zju_107413058, zju_107413844, zju_107414018, zju_107415245, zju_107415749, zju_107416343, zju_107416825, zju_107418527, zju_107418536, zju_10741…	zju_107405228, zju_107405653, zju_107405655, zju_107407499, zju_107410461, zju_107411035, zju_107412788, zju_107412820, zju_107412832, zju_107413417, zju_107415636, zju_107416522, zju_107417220, zju_107417221, zju_107419270, zju_107419363, zju_107419658, zju_107419699, zju_107419700, zju_107420142, zju_107420422, zju_107425365, zju_107427133, zju_107427501, zju_107427551, zju_107429014, zju_10743…	zju_107405028, zju_107405033, zju_107405035, zju_107405186, zju_107406424, zju_107406516, zju_107406625, zju_107406663, zju_107406676, zju_107406730, zju_107406760, zju_107406788, zju_107406799, zju_107406889, zju_107408251, zju_107409045, zju_107409699, zju_107411833, zju_107411835, zju_107411914, zju_107412879, zju_107412882, zju_107412940, zju_107412941, zju_107413713, zju_107414312, zju_10741…	zju_107403382, zju_107403855, zju_107403859, zju_107404141, zju_107404142, zju_107406523, zju_107406740, zju_107410023, zju_107412657, zju_107412696, zju_107412958, zju_107413219, zju_107413980, zju_107417141, zju_107420441, zju_107420463, zju_107421481, zju_107421485, zju_107421488, zju_107421489, zju_107421490, zju_107425783, zju_107425794, zju_107425805, zju_107425806, zju_107428057, zju_10742…	zju_107403926, zju_107405018, zju_107408324, zju_107408327, zju_107408351, zju_107411738, zju_107412237, zju_107412357, zju_107413110, zju_107413575, zju_107414122, zju_107417699, zju_107417742, zju_107419068, zju_107419667, zju_107422040, zju_107425716, zju_107428015, zju_107430027, zju_107433446, zju_107433960, zju_107434507, zju_107434629, zju_107435069, zju_107435453, zju_107435915, zju_11248…	zju_107408732, zju_107409295, zju_107409377, zju_107410027, zju_107410708, zju_107412304, zju_107412614, zju_107412864, zju_107412936, zju_107414409, zju_107415637, zju_107415638, zju_107415697, zju_107415799, zju_107419468, zju_107422810, zju_107422859, zju_107427186, zju_107430235, zju_107430444, zju_107430482, zju_107430894, zju_107432385, zju_107433024, zju_107433607, zju_107433642, zju_10743…	zju_107403426, zju_107411416, zju_107411466, zju_107413030, zju_107413878, zju_107413892, zju_107413893, zju_107415074, zju_107415103, zju_107417177, zju_107417257, zju_107417258, zju_107417277, zju_107417278, zju_107417279, zju_107417427, zju_107417759, zju_107417760, zju_107417768, zju_107417794, zju_107421611, zju_107423295, zju_107425701, zju_107426145, zju_107426441, zju_107426486, zju_10742…	zju_107404055, zju_107405795, zju_107406397, zju_107406705, zju_107407226, zju_107408593, zju_107410692, zju_107410738, zju_107411408, zju_107411413, zju_107412330, zju_107417416, zju_107420244, zju_107420314, zju_107422358, zju_107422682, zju_107423041, zju_107424819, zju_107425667, zju_107425777, zju_107426915, zju_107427069, zju_107428281, zju_107431628, zju_107432348, zju_112490713	zju_107403642, zju_107405141, zju_107407613, zju_107409668, zju_107412010, zju_107412335, zju_107412560, zju_107414195, zju_107414904, zju_107416766, zju_107417190, zju_107417918, zju_107418416, zju_107420421, zju_107420911, zju_107421572, zju_107421579, zju_107421612, zju_107422793, zju_107422807, zju_107423328, zju_107424978, zju_107425028, zju_107426494, zju_107427476, zju_107428134, zju_10742…	zju_107404606, zju_107404821, zju_107406013, zju_107410585, zju_107412863, zju_107413406, zju_107414546, zju_107416859, zju_107417159, zju_107423774, zju_107425533, zju_107428089, zju_107429022, zju_107430253, zju_107433329, zju_107433354, zju_112488855, zju_112489903, zju_112491741, zju_112493313, zju_112493416	zju_107404402, zju_107404829, zju_107404830, zju_107404975, zju_107404986, zju_107405052, zju_107405053, zju_107406029, zju_107407922, zju_107407963, zju_107408006, zju_107408307, zju_107409119, zju_107409581, zju_107409738, zju_107414421, zju_107414472, zju_107419959, zju_107420075, zju_107420677, zju_107421273, zju_107421317, zju_107421318, zju_107421431, zju_107422687, zju_107423644, zju_10742…	zju_107406358, zju_112489655, zju_112489958, zju_112490678, zju_112491646	zju_107405116, zju_107405117, zju_107407086, zju_107408981, zju_107410429, zju_107410872, zju_107411331, zju_107411520, zju_107411521, zju_107413175, zju_107413705, zju_107414012, zju_107415944, zju_107420716, zju_107421347, zju_107423861, zju_107426850, zju_107431021, zju_107431022, zju_107431762, zju_107433319	zju_107403295, zju_107404133, zju_107404136, zju_107404137, zju_107404138, zju_107404347, zju_107411673, zju_107413031, zju_107417984, zju_107417995, zju_107418529, zju_107420794, zju_107423888, zju_107423890, zju_107423896, zju_107423898, zju_107423900, zju_107423901, zju_107423902, zju_107423903, zju_107423925, zju_107428765, zju_107432223, zju_107434696, zju_107434698, zju_107434706, zju_10743…	zju_107403477, zju_107403484, zju_107403486, zju_107403487, zju_107405262, zju_107405273, zju_107405276, zju_107405662, zju_107406887, zju_107410875, zju_107410876, zju_107410898, zju_107410904, zju_107411181, zju_107411276, zju_107411459, zju_107411472, zju_107412671, zju_107413798, zju_107413799, zju_107413806, zju_107413807, zju_107414867, zju_107416707, zju_107416708, zju_107416709, zju_10741…	zju_107404745, zju_107410410, zju_107410416, zju_107410432, zju_107410977, zju_107410980, zju_107410989, zju_107411092, zju_107411110, zju_107413457, zju_107413720, zju_107415086, zju_107415590, zju_107415596, zju_107417674, zju_107419303, zju_107419351, zju_107419854, zju_107420055, zju_107423923, zju_107424341, zju_107426102, zju_107427219, zju_107428205, zju_107428831, zju_107428832, zju_10742…	zju_107403385, zju_107404031, zju_107404033, zju_107404034, zju_107404035, zju_107404036, zju_107404696, zju_107405097, zju_107405100, zju_107405827, zju_107405828, zju_107405830, zju_107405831, zju_107405832, zju_107406150, zju_107406916, zju_107406926, zju_107407027, zju_107407237, zju_107407399, zju_107407406, zju_107407408, zju_107407410, zju_107407415, zju_107410668, zju_107411241, zju_10741…	zju_107403809, zju_107405781, zju_107405846, zju_107406023, zju_107407160, zju_107407166, zju_107407352, zju_107407683, zju_107408196, zju_107408309, zju_107408320, zju_107408358, zju_107408365, zju_107408819, zju_107408940, zju_107409181, zju_107409265, zju_107409481, zju_107413160, zju_107413523, zju_107414471, zju_107414909, zju_107415345, zju_107415346, zju_107415347, zju_107415585, zju_10741…	zju_107403292, zju_107415120, zju_107417174, zju_107421263, zju_107426000, zju_107433566, zju_112488905, zju_112488932, zju_112489081, zju_112489134, zju_112489342, zju_112489677, zju_112489703, zju_112490565, zju_112490635, zju_112490670, zju_112491018, zju_112491761, zju_112491787, zju_112492827, zju_112493084, zju_112493327	zju_107403346, zju_107403536, zju_107403538, zju_107403544, zju_107404923, zju_107405892, zju_107405893, zju_107405960, zju_107410503, zju_107410513, zju_107411060, zju_107411061, zju_107411420, zju_107411668, zju_107413067, zju_107413083, zju_107413181, zju_107414036, zju_107414037, zju_107414097, zju_107414282, zju_107414308, zju_107414511, zju_107414516, zju_107415504, zju_107416560, zju_10741…	zju_107404718, zju_107405397, zju_107406382, zju_107406383, zju_107407100, zju_107410060, zju_107410254, zju_107410793, zju_107410796, zju_107411188, zju_107411189, zju_107411210, zju_107411211, zju_107411214, zju_107411221, zju_107411227, zju_107411228, zju_107411229, zju_107411236, zju_107411238, zju_107411257, zju_107412081, zju_107412809, zju_107414378, zju_107414380, zju_107415757, zju_10741…	zju_107405508, zju_107405514, zju_107405515, zju_107405516, zju_107405981, zju_107405982, zju_107405983, zju_107405984, zju_107409956, zju_107410901, zju_107411172, zju_107411567, zju_107411578, zju_107412528, zju_107415982, zju_107418742, zju_107419265, zju_107421383, zju_107421553, zju_107422605, zju_107422753, zju_107422760, zju_107422872, zju_107423369, zju_107423407, zju_107423430, zju_10742…	zju_107403607, zju_107403736, zju_107403737, zju_107404934, zju_107405601, zju_107405604, zju_107405605, zju_107405818, zju_107408723, zju_107408906, zju_107409007, zju_107409178, zju_107409588, zju_107409838, zju_107412377, zju_107413222, zju_107413283, zju_107413287, zju_107413289, zju_107413290, zju_107413293, zju_107413305, zju_107413306, zju_107413357, zju_107413361, zju_107413388, zju_10741…	zju_107404163, zju_107404495, zju_107404684, zju_107405060, zju_107405061, zju_107405623, zju_107405624, zju_107405626, zju_107411551, zju_107412428, zju_107413323, zju_107414082, zju_107414115, zju_107414118, zju_107414129, zju_107414136, zju_107414473, zju_107414618, zju_107414619, zju_107414620, zju_107414621, zju_107414645, zju_107414646, zju_107414652, zju_107414668, zju_107414817, zju_10741…	zju_107403804, zju_107403806, zju_107403811, zju_107403818, zju_107405618, zju_107409518, zju_107410505, zju_107410846, zju_107414381, zju_107415311, zju_107415312, zju_107415314, zju_107415315, zju_107415316, zju_107415319, zju_107418019, zju_107422044, zju_107423692, zju_107423693, zju_107423706, zju_107423707, zju_107423746, zju_107425839, zju_107425844, zju_107425874, zju_107425878, zju_10742…
Beech family	Quercus suber cork oak	qsu_111983253, qsu_111983999, qsu_111984050, qsu_111984142, qsu_111984792, qsu_111984797, qsu_111985060, qsu_111985182, qsu_111985439, qsu_111985734, qsu_111985837, qsu_111986315, qsu_111986404, qsu_111986561, qsu_111986627, qsu_111986838, qsu_111986845, qsu_111987167, qsu_111987332, qsu_111987467, qsu_111987826, qsu_111987879, qsu_111988093, qsu_111988378, qsu_111988385, qsu_111988452, qsu_11198…	qsu_111982917, qsu_111984126, qsu_111985011, qsu_111985197, qsu_111986409, qsu_111986436, qsu_111987066, qsu_111987139, qsu_111987141, qsu_111989145, qsu_111989530, qsu_111990343, qsu_111990526, qsu_111990597, qsu_111990723, qsu_111992135, qsu_111992260, qsu_111992480, qsu_111992800, qsu_111993148, qsu_111993244, qsu_111994710, qsu_111995140, qsu_111996159, qsu_111996348, qsu_111997457, qsu_11199…	qsu_111982911, qsu_111984483, qsu_111984684, qsu_111985744, qsu_111985808, qsu_111985931, qsu_111987522, qsu_111988408, qsu_111988409, qsu_111989535, qsu_111990720, qsu_111990721, qsu_111991057, qsu_111991693, qsu_111991754, qsu_111992235, qsu_111992589, qsu_111992839, qsu_111993368, qsu_111994134, qsu_111994375, qsu_111994382, qsu_111995145, qsu_111995715, qsu_111996107, qsu_111996164, qsu_11199…	qsu_111984140, qsu_111984698, qsu_111984716, qsu_111986010, qsu_111986407, qsu_111986656, qsu_111987706, qsu_111987707, qsu_111987893, qsu_111987940, qsu_111988192, qsu_111988528, qsu_111989183, qsu_111989495, qsu_111990468, qsu_111990470, qsu_111990508, qsu_111991590, qsu_111991684, qsu_111991808, qsu_111993398, qsu_111994047, qsu_111994049, qsu_111994051, qsu_111994052, qsu_111994053, qsu_11199…	qsu_111982992, qsu_111983214, qsu_111983702, qsu_111984058, qsu_111984127, qsu_111984244, qsu_111984266, qsu_111984633, qsu_111984693, qsu_111984758, qsu_111984761, qsu_111984835, qsu_111985139, qsu_111985468, qsu_111985560, qsu_111985683, qsu_111985751, qsu_111986108, qsu_111986865, qsu_111986866, qsu_111987173, qsu_111987227, qsu_111987239, qsu_111987326, qsu_111987331, qsu_111987534, qsu_11198…	qsu_111984856, qsu_111985019, qsu_111985052, qsu_111986131, qsu_111986814, qsu_111986971, qsu_111987254, qsu_111987276, qsu_111990863, qsu_111991670, qsu_111992244, qsu_111992267, qsu_111992468, qsu_111994352, qsu_111994715, qsu_111996147, qsu_111996183, qsu_111996186, qsu_111997305, qsu_111997905, qsu_111998268, qsu_111998299, qsu_111998583, qsu_111998895, qsu_111998896, qsu_112000989, qsu_11200…	qsu_111982938, qsu_111982966, qsu_111982984, qsu_111983137, qsu_111983979, qsu_111984377, qsu_111984390, qsu_111984613, qsu_111984699, qsu_111984763, qsu_111984765, qsu_111985024, qsu_111985081, qsu_111985635, qsu_111985654, qsu_111985840, qsu_111985850, qsu_111986431, qsu_111986467, qsu_111986517, qsu_111986630, qsu_111987000, qsu_111987155, qsu_111987174, qsu_111987372, qsu_111987377, qsu_11198…	qsu_111984258, qsu_111984654, qsu_111984912, qsu_111984969, qsu_111984974, qsu_111985831, qsu_111986048, qsu_111987508, qsu_111987510, qsu_111987512, qsu_111987525, qsu_111988063, qsu_111989397, qsu_111990512, qsu_111990865, qsu_111990872, qsu_111990896, qsu_111992032, qsu_111993514, qsu_111993558, qsu_111996165, qsu_111997648, qsu_112001917, qsu_112002279, qsu_112002550, qsu_112003697, qsu_11200…	qsu_111986200, qsu_111986207, qsu_111986329, qsu_111987045, qsu_111987052, qsu_111987054, qsu_111989342, qsu_111989710, qsu_111990866, qsu_111992257, qsu_111992268, qsu_111992819, qsu_111993012, qsu_111993015, qsu_111993016, qsu_111993017, qsu_111993024, qsu_111993031, qsu_111993108, qsu_111994345, qsu_111995634, qsu_111996248, qsu_111997022, qsu_111998457, qsu_111998458, qsu_111998464, qsu_11199…	qsu_111986951, qsu_111988994, qsu_111989506, qsu_111991303, qsu_111991852, qsu_111991880, qsu_111992149, qsu_111992993, qsu_111993036, qsu_111993237, qsu_111995780, qsu_111996379, qsu_111996612, qsu_111996671, qsu_111997080, qsu_111998142, qsu_111998201, qsu_111998530, qsu_111999465, qsu_112002361, qsu_112003084, qsu_112005394, qsu_112006687, qsu_112008860, qsu_112008863, qsu_112009326, qsu_11200…	qsu_111982958, qsu_111983050, qsu_111983056, qsu_111983058, qsu_111983981, qsu_111984015, qsu_111984086, qsu_111984254, qsu_111984289, qsu_111984311, qsu_111984571, qsu_111984594, qsu_111985097, qsu_111985625, qsu_111985970, qsu_111985993, qsu_111986152, qsu_111986153, qsu_111986155, qsu_111986156, qsu_111986158, qsu_111986159, qsu_111986202, qsu_111986411, qsu_111986465, qsu_111986540, qsu_11198…	qsu_111983179, qsu_111983189, qsu_111984389, qsu_111984669, qsu_111985673, qsu_111985982, qsu_111985989, qsu_111985997, qsu_111986000, qsu_111986220, qsu_111986398, qsu_111986695, qsu_111986701, qsu_111986704, qsu_111986844, qsu_111986846, qsu_111986853, qsu_111986990, qsu_111987053, qsu_111987079, qsu_111987203, qsu_111987794, qsu_111987799, qsu_111987842, qsu_111987990, qsu_111988305, qsu_11198…	qsu_111983048, qsu_111983105, qsu_111984376, qsu_111985214, qsu_111985215, qsu_111985559, qsu_111985694, qsu_111985696, qsu_111986062, qsu_111986064, qsu_111986231, qsu_111986581, qsu_111986746, qsu_111987180, qsu_111987591, qsu_111987595, qsu_111989228, qsu_111992076, qsu_111994101, qsu_111996162, qsu_111997787, qsu_111998291, qsu_111998292, qsu_111999032, qsu_111999289, qsu_111999657, qsu_11200…	qsu_111984391, qsu_111986056, qsu_111988121, qsu_111989039, qsu_111989563, qsu_111989564, qsu_111995712, qsu_111995770, qsu_111995771, qsu_111997401, qsu_112000214, qsu_112000389, qsu_112000792, qsu_112001470, qsu_112002122, qsu_112002164, qsu_112002166, qsu_112003702, qsu_112006287, qsu_112006288, qsu_112006531, qsu_112007452, qsu_112010776, qsu_112011846, qsu_112011881, qsu_112012066, qsu_11201…	qsu_111982936, qsu_111982939, qsu_111982944, qsu_111983971, qsu_111984686, qsu_111984688, qsu_111984742, qsu_111984767, qsu_111985169, qsu_111985879, qsu_111986014, qsu_111986749, qsu_111989208, qsu_111989610, qsu_111991166, qsu_111992656, qsu_111992964, qsu_111993364, qsu_111994164, qsu_111994413, qsu_111996015, qsu_111996016, qsu_111996017, qsu_111996070, qsu_111996376, qsu_111996377, qsu_11199…	qsu_111984687, qsu_111986142, qsu_111986150, qsu_111986162, qsu_111990395, qsu_111991003, qsu_111991727, qsu_111992982, qsu_111993002, qsu_111993121, qsu_111995816, qsu_111996088, qsu_111996681, qsu_111997197, qsu_111997453, qsu_111997458, qsu_111998347, qsu_111998507, qsu_111999453, qsu_112001023, qsu_112001024, qsu_112001079, qsu_112001170, qsu_112001640, qsu_112001875, qsu_112001878, qsu_11200…	qsu_111982957, qsu_111986639, qsu_111986641, qsu_111987011, qsu_111989009, qsu_111990547, qsu_111993874, qsu_111996876, qsu_111999502, qsu_112000525, qsu_112000776, qsu_112000799, qsu_112001156, qsu_112006931, qsu_112006933, qsu_112007417, qsu_112008479, qsu_112008588, qsu_112015614, qsu_112019474, qsu_112021086, qsu_112022378, qsu_112022774, qsu_112022930, qsu_112027586, qsu_112030473, qsu_11203…	qsu_111982961, qsu_111985775, qsu_111986295, qsu_111986805, qsu_111987513, qsu_111988201, qsu_111991656, qsu_111993106, qsu_111995129, qsu_111996421, qsu_111997023, qsu_111997301, qsu_112005386, qsu_112005415, qsu_112005636, qsu_112008181, qsu_112010475, qsu_112011004, qsu_112011310, qsu_112012465, qsu_112013199, qsu_112016633, qsu_112016705, qsu_112016730, qsu_112016731, qsu_112016865, qsu_11201…	qsu_111983154, qsu_111983209, qsu_111983213, qsu_111983223, qsu_111983224, qsu_111983226, qsu_111985141, qsu_111985416, qsu_111985732, qsu_111985921, qsu_111985935, qsu_111985936, qsu_111985939, qsu_111986050, qsu_111986263, qsu_111986442, qsu_111986734, qsu_111987216, qsu_111987781, qsu_111988598, qsu_111988742, qsu_111990289, qsu_111990506, qsu_111990750, qsu_111992232, qsu_111992233, qsu_11199…	qsu_111982913, qsu_111983185, qsu_111983264, qsu_111984375, qsu_111984379, qsu_111984380, qsu_111984576, qsu_111984997, qsu_111985007, qsu_111985009, qsu_111985435, qsu_111985814, qsu_111985887, qsu_111985973, qsu_111985988, qsu_111986016, qsu_111986047, qsu_111986229, qsu_111986233, qsu_111986342, qsu_111986372, qsu_111986560, qsu_111986613, qsu_111986741, qsu_111987240, qsu_111987255, qsu_11198…	qsu_111983951, qsu_111984906, qsu_111985066, qsu_111985104, qsu_111985130, qsu_111988728, qsu_111988822, qsu_111989313, qsu_111989741, qsu_111990677, qsu_111991050, qsu_111992586, qsu_111995326, qsu_111999287, qsu_111999341, qsu_111999342, qsu_111999444, qsu_111999454, qsu_111999496, qsu_112000287, qsu_112000984, qsu_112004107, qsu_112004651, qsu_112004915, qsu_112005812, qsu_112006468, qsu_11200…	qsu_111984646, qsu_111984890, qsu_111988979, qsu_111990259, qsu_111990310, qsu_111992088, qsu_111992092, qsu_111993925, qsu_111995304, qsu_111996673, qsu_111997178, qsu_111997697, qsu_111999143, qsu_112000327, qsu_112004385, qsu_112006311, qsu_112006384, qsu_112006664, qsu_112007201, qsu_112007212, qsu_112007216, qsu_112008346, qsu_112012632, qsu_112018456, qsu_112019267, qsu_112024682, qsu_11202…	qsu_111983077, qsu_111983079, qsu_111983083, qsu_111984293, qsu_111984316, qsu_111984705, qsu_111984756, qsu_111985080, qsu_111985985, qsu_111986215, qsu_111986232, qsu_111986486, qsu_111986657, qsu_111986748, qsu_111987213, qsu_111987935, qsu_111988191, qsu_111988311, qsu_111988401, qsu_111988679, qsu_111989030, qsu_111989157, qsu_111989222, qsu_111990585, qsu_111991928, qsu_111991932, qsu_11199…	qsu_111984350, qsu_111984387, qsu_111984580, qsu_111985795, qsu_111985954, qsu_111990116, qsu_111991613, qsu_111992036, qsu_111993076, qsu_111993132, qsu_111994391, qsu_111995943, qsu_111996758, qsu_111996765, qsu_111998301, qsu_111998892, qsu_111999072, qsu_111999515, qsu_111999892, qsu_112000874, qsu_112000875, qsu_112003250, qsu_112003611, qsu_112003765, qsu_112004758, qsu_112004759, qsu_11200…	qsu_111987587, qsu_111987868, qsu_111988558, qsu_111988925, qsu_111988926, qsu_111988943, qsu_111989233, qsu_111993870, qsu_111995867, qsu_111996984, qsu_111998697, qsu_111998698, qsu_111998776, qsu_111998975, qsu_111999263, qsu_112003020, qsu_112004911, qsu_112005314, qsu_112006305, qsu_112006836, qsu_112010611, qsu_112010942, qsu_112015357, qsu_112018223, qsu_112025503, qsu_112027369, qsu_11202…	qsu_111986690, qsu_111987251, qsu_111987456, qsu_111987462, qsu_111987483, qsu_111989167, qsu_111992852, qsu_111994188, qsu_111996745, qsu_111996766, qsu_111997758, qsu_111997763, qsu_111997767, qsu_112001785, qsu_112001803, qsu_112004286, qsu_112004682, qsu_112004696, qsu_112004866, qsu_112005060, qsu_112005278, qsu_112007187, qsu_112007203, qsu_112008373, qsu_112008681, qsu_112008683, qsu_11200…	qsu_111983965, qsu_111984333, qsu_111986104, qsu_111987124, qsu_111987725, qsu_111987780, qsu_111987787, qsu_111987939, qsu_111987945, qsu_111987955, qsu_111988220, qsu_111988235, qsu_111989253, qsu_111989264, qsu_111991085, qsu_111991207, qsu_111992012, qsu_111992063, qsu_111992173, qsu_111992189, qsu_111993800, qsu_111993848, qsu_111993849, qsu_111993867, qsu_111998383, qsu_111999755, qsu_11200…	qsu_111993111, qsu_112004622, qsu_112005302, qsu_112005323, qsu_112006690, qsu_112010708, qsu_112012814, qsu_112015159, qsu_112015538, qsu_112015567, qsu_112015854, qsu_112021681, qsu_112021691	qsu_111984647, qsu_111988188, qsu_111988189, qsu_111990544, qsu_111991100, qsu_111992432, qsu_111995193, qsu_111996717, qsu_111998297, qsu_111999480, qsu_112002155, qsu_112002187, qsu_112002730, qsu_112009196, qsu_112009292, qsu_112011487, qsu_112012995, qsu_112013331, qsu_112013677, qsu_112017636, qsu_112023295, qsu_112026342, qsu_112026512, qsu_112027620, qsu_112028073, qsu_112029453, qsu_11202…	qsu_111985427, qsu_111988226, qsu_111988231, qsu_111989534, qsu_111989560, qsu_111990231, qsu_111990329, qsu_111992176, qsu_111994040, qsu_111994654, qsu_111996167, qsu_111996168, qsu_111996786, qsu_111997319, qsu_111997646, qsu_111999775, qsu_112002042, qsu_112002088, qsu_112004114, qsu_112005503, qsu_112008411, qsu_112012642, qsu_112015558, qsu_112017731, qsu_112017747, qsu_112017797, qsu_11201…	qsu_111984457, qsu_111986088, qsu_111987899, qsu_111989990, qsu_111991244, qsu_111991807, qsu_111992287, qsu_111993624, qsu_111994977, qsu_111996005, qsu_111997226, qsu_111997821, qsu_111997980, qsu_111998200, qsu_112000054, qsu_112001308, qsu_112001314, qsu_112002359, qsu_112004151, qsu_112006193, qsu_112006905, qsu_112007801, qsu_112007985, qsu_112008090, qsu_112008223, qsu_112008560, qsu_11200…	qsu_111984002, qsu_111985096, qsu_111990234, qsu_111991496, qsu_111992154, qsu_111993078, qsu_111997381, qsu_112000232, qsu_112002917, qsu_112003456, qsu_112004484, qsu_112006349, qsu_112006501, qsu_112006989, qsu_112007180, qsu_112008291, qsu_112009585, qsu_112009597, qsu_112009975, qsu_112010432, qsu_112010529, qsu_112010913, qsu_112012302, qsu_112013224, qsu_112014756, qsu_112014953, qsu_11201…	qsu_111982996, qsu_111985225, qsu_111990189, qsu_111990224, qsu_111990539, qsu_111991576, qsu_111991608, qsu_111993656, qsu_111995588, qsu_111997101, qsu_111997748, qsu_111997810, qsu_111998000, qsu_111998598, qsu_112004112, qsu_112005498, qsu_112006368, qsu_112007521, qsu_112008474, qsu_112008475, qsu_112009290, qsu_112009926, qsu_112010072, qsu_112010932, qsu_112012442, qsu_112012748, qsu_11201…	qsu_111984657, qsu_111988769, qsu_111991516, qsu_111991995, qsu_111993022, qsu_111993794, qsu_111993795, qsu_111994516, qsu_111995063, qsu_111995735, qsu_111995794, qsu_111996323, qsu_111997882, qsu_111999823, qsu_112003534, qsu_112003825, qsu_112003843, qsu_112005026, qsu_112006500, qsu_112006582, qsu_112006584, qsu_112009258, qsu_112009264, qsu_112009265, qsu_112009936, qsu_112009937, qsu_11201…	qsu_111984818, qsu_111985074, qsu_111985488, qsu_111985499, qsu_111985806, qsu_111986177, qsu_111986416, qsu_111986850, qsu_111987558, qsu_111991508, qsu_111991759, qsu_111992084, qsu_111994294, qsu_111994377, qsu_111995069, qsu_111996488, qsu_111997429, qsu_111997955, qsu_111998064, qsu_111998374, qsu_111998447, qsu_111999870, qsu_112000030, qsu_112000307, qsu_112000523, qsu_112000737, qsu_11200…	qsu_111983585, qsu_111987256, qsu_111987627, qsu_111987770, qsu_111988151, qsu_111993287, qsu_111997597, qsu_111997716, qsu_112001071, qsu_112002641, qsu_112004057, qsu_112005966, qsu_112006766, qsu_112008004, qsu_112008211, qsu_112008255, qsu_112010028, qsu_112011370, qsu_112014241, qsu_112017809, qsu_112019000, qsu_112019642, qsu_112020005, qsu_112022080, qsu_112022749, qsu_112024198, qsu_11202…	qsu_111984215, qsu_111984217, qsu_111985508, qsu_111987446, qsu_111988790, qsu_111988811, qsu_111994043, qsu_111997685, qsu_111998373, qsu_111998375, qsu_111998379, qsu_111999957, qsu_112005438, qsu_112005446, qsu_112007303, qsu_112008573, qsu_112009945, qsu_112009946, qsu_112009947, qsu_112010043, qsu_112010045, qsu_112010055, qsu_112010056, qsu_112010060, qsu_112011012, qsu_112011014, qsu_11201…	qsu_111984065, qsu_111984066, qsu_111984067, qsu_111984069, qsu_111984070, qsu_111984076, qsu_111984080, qsu_111984081, qsu_111985672, qsu_111986243, qsu_111986251, qsu_111986254, qsu_111986373, qsu_111987344, qsu_111987348, qsu_111987355, qsu_111987360, qsu_111990266, qsu_111990368, qsu_111991542, qsu_111994263, qsu_111996748, qsu_111996999, qsu_111999535, qsu_111999671, qsu_111999895, qsu_11200…	qsu_111983165, qsu_111985443, qsu_111985564, qsu_111987237, qsu_111987244, qsu_111987791, qsu_111988517, qsu_111991708, qsu_111992097, qsu_111993006, qsu_111996760, qsu_112001648, qsu_112005601, qsu_112012655, qsu_112015035, qsu_112015040, qsu_112015785, qsu_112016432, qsu_112019343, qsu_112022488, qsu_112023357, qsu_112023960, qsu_112024764, qsu_112031928, qsu_112032045, qsu_112032229, qsu_11203…	qsu_111983132, qsu_111985108, qsu_111985946, qsu_111985947, qsu_111985948, qsu_111985952, qsu_111987266, qsu_111987533, qsu_111988439, qsu_111988443, qsu_111988445, qsu_111989238, qsu_111992306, qsu_111992722, qsu_111994310, qsu_111994312, qsu_111994316, qsu_111995864, qsu_111996703, qsu_111996725, qsu_111999670, qsu_112005596, qsu_112006363, qsu_112006365, qsu_112006366, qsu_112008390, qsu_11200…	qsu_111985191, qsu_111988048, qsu_111989876, qsu_111989982, qsu_111990689, qsu_111990804, qsu_111993213, qsu_111996618, qsu_111997738, qsu_111998006, qsu_111998668, qsu_112000602, qsu_112005047, qsu_112005051, qsu_112007887, qsu_112009694, qsu_112009803, qsu_112010832, qsu_112011786, qsu_112013271, qsu_112016424, qsu_112019697, qsu_112020859, qsu_112020864, qsu_112020952, qsu_112021389, qsu_11202…	qsu_112004183, qsu_112007234, qsu_112016101, qsu_112016178	qsu_111985506, qsu_111985905, qsu_111985906, qsu_111986640, qsu_111988459, qsu_111988651, qsu_111988670, qsu_111988690, qsu_111989477, qsu_111992160, qsu_111994373, qsu_111996625, qsu_111998977, qsu_111998978, qsu_112000960, qsu_112002931, qsu_112002953, qsu_112003639, qsu_112003640, qsu_112003641, qsu_112004588, qsu_112005310, qsu_112005570, qsu_112005571, qsu_112007215, qsu_112007252, qsu_11201…	qsu_111983641, qsu_111984621, qsu_111986091, qsu_111986092, qsu_111986093, qsu_111986094, qsu_111986095, qsu_111988175, qsu_111989498, qsu_111989503, qsu_111991109, qsu_111991862, qsu_111991866, qsu_111991868, qsu_111992575, qsu_111992576, qsu_111992587, qsu_111992609, qsu_111996428, qsu_111998128, qsu_111998135, qsu_111998136, qsu_111998137, qsu_112001486, qsu_112002866, qsu_112003210, qsu_11200…	qsu_111984823, qsu_111991105, qsu_111991587, qsu_111991593, qsu_111991595, qsu_111994680, qsu_111994802, qsu_111995985, qsu_111995994, qsu_111995998, qsu_111997056, qsu_111997057, qsu_111997212, qsu_111999479, qsu_111999482, qsu_111999486, qsu_111999488, qsu_111999489, qsu_111999493, qsu_111999504, qsu_112000157, qsu_112000158, qsu_112000159, qsu_112000161, qsu_112001788, qsu_112005332, qsu_11201…	qsu_111983121, qsu_111984021, qsu_111984239, qsu_111984607, qsu_111986759, qsu_111987006, qsu_111987185, qsu_111987187, qsu_111987189, qsu_111987190, qsu_111987191, qsu_111987192, qsu_111988040, qsu_111988076, qsu_111988081, qsu_111990254, qsu_111990263, qsu_111990551, qsu_111990576, qsu_111991519, qsu_111991882, qsu_111991885, qsu_111992130, qsu_111992138, qsu_111992368, qsu_111992370, qsu_11199…	qsu_111983263, qsu_111983269, qsu_111984347, qsu_111984356, qsu_111984357, qsu_111984359, qsu_111984361, qsu_111985976, qsu_111985986, qsu_111986585, qsu_111987197, qsu_111987202, qsu_111988260, qsu_111988263, qsu_111989189, qsu_111989436, qsu_111989469, qsu_111989470, qsu_111989472, qsu_111989474, qsu_111989502, qsu_111989693, qsu_111989694, qsu_111990181, qsu_111990182, qsu_111990184, qsu_11199…	qsu_111984000, qsu_111986161, qsu_111986633, qsu_111988103, qsu_111993083, qsu_111993084, qsu_111999611, qsu_112002823, qsu_112003959, qsu_112003965, qsu_112005217, qsu_112005476, qsu_112005550, qsu_112008868, qsu_112008869, qsu_112009780, qsu_112009910, qsu_112012674, qsu_112020942, qsu_112021020, qsu_112021050, qsu_112021614, qsu_112024208, qsu_112025226, qsu_112026264, qsu_112026367, qsu_11202…
Beech family	Quercus lobata valley oak	qlo_115949600, qlo_115950619, qlo_115950894, qlo_115951221, qlo_115951364, qlo_115952228, qlo_115952243, qlo_115952257, qlo_115952412, qlo_115952626, qlo_115952707, qlo_115952898, qlo_115952957, qlo_115953041, qlo_115953271, qlo_115953282, qlo_115953528, qlo_115953555, qlo_115953601, qlo_115953631, qlo_115954438, qlo_115954489, qlo_115954635, qlo_115954645, qlo_115954881, qlo_115954951, qlo_11595…	qlo_115949797, qlo_115950286, qlo_115950972, qlo_115951698, qlo_115951858, qlo_115954444, qlo_115954831, qlo_115954838, qlo_115955191, qlo_115955455, qlo_115956643, qlo_115956645, qlo_115956825, qlo_115956854, qlo_115957079, qlo_115957083, qlo_115957104, qlo_115960054, qlo_115961281, qlo_115961348, qlo_115961492, qlo_115961659, qlo_115961719, qlo_115961779, qlo_115961780, qlo_115961836, qlo_11596…	qlo_115949586, qlo_115949830, qlo_115949991, qlo_115950046, qlo_115950105, qlo_115950153, qlo_115950604, qlo_115950800, qlo_115951659, qlo_115951757, qlo_115951827, qlo_115951955, qlo_115952509, qlo_115952667, qlo_115952701, qlo_115955087, qlo_115956729, qlo_115956754, qlo_115956955, qlo_115959994, qlo_115961347, qlo_115961534, qlo_115961547, qlo_115961716, qlo_115962736, qlo_115962901, qlo_11596…	qlo_115949622, qlo_115949679, qlo_115950809, qlo_115951267, qlo_115951508, qlo_115953062, qlo_115953977, qlo_115954190, qlo_115954232, qlo_115954573, qlo_115954625, qlo_115954674, qlo_115954829, qlo_115955062, qlo_115955414, qlo_115955421, qlo_115955427, qlo_115955428, qlo_115955429, qlo_115955431, qlo_115955565, qlo_115956731, qlo_115957114, qlo_115957262, qlo_115957366, qlo_115957370, qlo_11595…	qlo_115949657, qlo_115949701, qlo_115949705, qlo_115949725, qlo_115949749, qlo_115949756, qlo_115949820, qlo_115949896, qlo_115949898, qlo_115949930, qlo_115949934, qlo_115949959, qlo_115949970, qlo_115950014, qlo_115950024, qlo_115950037, qlo_115950041, qlo_115950044, qlo_115950048, qlo_115950063, qlo_115950091, qlo_115950096, qlo_115950138, qlo_115950158, qlo_115950186, qlo_115950187, qlo_11595…	qlo_115950300, qlo_115950301, qlo_115950304, qlo_115950305, qlo_115950745, qlo_115950746, qlo_115950826, qlo_115950876, qlo_115950976, qlo_115951024, qlo_115951546, qlo_115951702, qlo_115952553, qlo_115954122, qlo_115954571, qlo_115954723, qlo_115954944, qlo_115955622, qlo_115957026, qlo_115957044, qlo_115957219, qlo_115957246, qlo_115957511, qlo_115957739, qlo_115958630, qlo_115959025, qlo_11596…	qlo_115949813, qlo_115949824, qlo_115949857, qlo_115949892, qlo_115949894, qlo_115949972, qlo_115949985, qlo_115950008, qlo_115950039, qlo_115950077, qlo_115950106, qlo_115950127, qlo_115950177, qlo_115950239, qlo_115950243, qlo_115950262, qlo_115950292, qlo_115950303, qlo_115950381, qlo_115950394, qlo_115950404, qlo_115950411, qlo_115950448, qlo_115950456, qlo_115950469, qlo_115950691, qlo_11595…	qlo_115949663, qlo_115950144, qlo_115950667, qlo_115950751, qlo_115950892, qlo_115950973, qlo_115951305, qlo_115952288, qlo_115952334, qlo_115952472, qlo_115952575, qlo_115953769, qlo_115954070, qlo_115954725, qlo_115955102, qlo_115956595, qlo_115957149, qlo_115957922, qlo_115957995, qlo_115958880, qlo_115958881, qlo_115960890, qlo_115960891, qlo_115961050, qlo_115962283, qlo_115962507, qlo_11596…	qlo_115949958, qlo_115952449, qlo_115952787, qlo_115953326, qlo_115954713, qlo_115956049, qlo_115958364, qlo_115958913, qlo_115958939, qlo_115959420, qlo_115959553, qlo_115961873, qlo_115962133, qlo_115962588, qlo_115963070, qlo_115963084, qlo_115963372, qlo_115963795, qlo_115964026, qlo_115964033, qlo_115964062, qlo_115964097, qlo_115964098, qlo_115964158, qlo_115964169, qlo_115964273, qlo_11596…	qlo_115951327, qlo_115952368, qlo_115952572, qlo_115952813, qlo_115953446, qlo_115953455, qlo_115953749, qlo_115955053, qlo_115955200, qlo_115955667, qlo_115955793, qlo_115956287, qlo_115957622, qlo_115957689, qlo_115958123, qlo_115959337, qlo_115959563, qlo_115960370, qlo_115962176, qlo_115962246, qlo_115962978, qlo_115964149, qlo_115965981, qlo_115967746, qlo_115968105, qlo_115968574, qlo_11596…	qlo_115950711, qlo_115950713, qlo_115951862, qlo_115951869, qlo_115952088, qlo_115952091, qlo_115952271, qlo_115952272, qlo_115952494, qlo_115952496, qlo_115952497, qlo_115952498, qlo_115952499, qlo_115952775, qlo_115952776, qlo_115952777, qlo_115952835, qlo_115953048, qlo_115953101, qlo_115953103, qlo_115953174, qlo_115953175, qlo_115953181, qlo_115953187, qlo_115953188, qlo_115953192, qlo_11595…	qlo_115949718, qlo_115949947, qlo_115950108, qlo_115951387, qlo_115951459, qlo_115952135, qlo_115952138, qlo_115952140, qlo_115952577, qlo_115953140, qlo_115953244, qlo_115953261, qlo_115953973, qlo_115954045, qlo_115954654, qlo_115955536, qlo_115956192, qlo_115956256, qlo_115956290, qlo_115957384, qlo_115958369, qlo_115958839, qlo_115958867, qlo_115959049, qlo_115959269, qlo_115959386, qlo_11595…	qlo_115950098, qlo_115950135, qlo_115950136, qlo_115950196, qlo_115950197, qlo_115950333, qlo_115950351, qlo_115950492, qlo_115951456, qlo_115951640, qlo_115951642, qlo_115951645, qlo_115951859, qlo_115951860, qlo_115954779, qlo_115955301, qlo_115956876, qlo_115957036, qlo_115959285, qlo_115961303, qlo_115961682, qlo_115961721, qlo_115964322, qlo_115964323, qlo_115964674, qlo_115964809, qlo_11596…	qlo_115950512, qlo_115951486, qlo_115951710, qlo_115951934, qlo_115954570, qlo_115954586, qlo_115954788, qlo_115959689, qlo_115960234, qlo_115961648, qlo_115963919, qlo_115964454, qlo_115964595, qlo_115964596, qlo_115964597, qlo_115964601, qlo_115964602, qlo_115964606, qlo_115964607, qlo_115965202, qlo_115966469, qlo_115966501, qlo_115966502, qlo_115966792, qlo_115966862, qlo_115966871, qlo_11596…	qlo_115949942, qlo_115950031, qlo_115950766, qlo_115951729, qlo_115951778, qlo_115952450, qlo_115952617, qlo_115953482, qlo_115953490, qlo_115953498, qlo_115954008, qlo_115954859, qlo_115954860, qlo_115955158, qlo_115955171, qlo_115955175, qlo_115955958, qlo_115957100, qlo_115957191, qlo_115957210, qlo_115957830, qlo_115958052, qlo_115958501, qlo_115959124, qlo_115959149, qlo_115961966, qlo_11596…	qlo_115951513, qlo_115951927, qlo_115952980, qlo_115953982, qlo_115954191, qlo_115954969, qlo_115955013, qlo_115955209, qlo_115955236, qlo_115955246, qlo_115955352, qlo_115955353, qlo_115955461, qlo_115955564, qlo_115955567, qlo_115955568, qlo_115955569, qlo_115955570, qlo_115957660, qlo_115957712, qlo_115957735, qlo_115957770, qlo_115958074, qlo_115959229, qlo_115960756, qlo_115967184, qlo_11596…	qlo_115952821, qlo_115953028, qlo_115957412, qlo_115959507, qlo_115962595, qlo_115963729, qlo_115963911, qlo_115964067, qlo_115965406, qlo_115965607, qlo_115968018, qlo_115968019, qlo_115968524, qlo_115968525, qlo_115968530, qlo_115970314, qlo_115970890, qlo_115971912, qlo_115974564, qlo_115974565, qlo_115974566, qlo_115975047, qlo_115976572, qlo_115976677, qlo_115977720, qlo_115979924, qlo_11597…	qlo_115950237, qlo_115951756, qlo_115951809, qlo_115951825, qlo_115951830, qlo_115953388, qlo_115953761, qlo_115954478, qlo_115954834, qlo_115955931, qlo_115956230, qlo_115956362, qlo_115956555, qlo_115956760, qlo_115956891, qlo_115957006, qlo_115957126, qlo_115958137, qlo_115958567, qlo_115959910, qlo_115961395, qlo_115961438, qlo_115961691, qlo_115961784, qlo_115963285, qlo_115964238, qlo_11596…	qlo_115949723, qlo_115950484, qlo_115951212, qlo_115951341, qlo_115951394, qlo_115951399, qlo_115951402, qlo_115951632, qlo_115951802, qlo_115952333, qlo_115952893, qlo_115952962, qlo_115952963, qlo_115952964, qlo_115953697, qlo_115954013, qlo_115954107, qlo_115954109, qlo_115954198, qlo_115954523, qlo_115954670, qlo_115954673, qlo_115954757, qlo_115954790, qlo_115954805, qlo_115955187, qlo_11595…	qlo_115949699, qlo_115949755, qlo_115949778, qlo_115949868, qlo_115949886, qlo_115949890, qlo_115949919, qlo_115949920, qlo_115949967, qlo_115950011, qlo_115950101, qlo_115950125, qlo_115950146, qlo_115950151, qlo_115950159, qlo_115950176, qlo_115950209, qlo_115950315, qlo_115950367, qlo_115950368, qlo_115950399, qlo_115950474, qlo_115950477, qlo_115950579, qlo_115950814, qlo_115950874, qlo_11595…	qlo_115950574, qlo_115950867, qlo_115950921, qlo_115953661, qlo_115955226, qlo_115955917, qlo_115956774, qlo_115957917, qlo_115959044, qlo_115959324, qlo_115959335, qlo_115959745, qlo_115959879, qlo_115962838, qlo_115963097, qlo_115963509, qlo_115967139, qlo_115968038, qlo_115968039, qlo_115968040, qlo_115968134, qlo_115968136, qlo_115968137, qlo_115968138, qlo_115968139, qlo_115968141, qlo_11596…	qlo_115954240, qlo_115954545, qlo_115954865, qlo_115954882, qlo_115955860, qlo_115955861, qlo_115955862, qlo_115955863, qlo_115957570, qlo_115959355, qlo_115959371, qlo_115960353, qlo_115962931, qlo_115965454, qlo_115965863, qlo_115965978, qlo_115966569, qlo_115970741, qlo_115970898, qlo_115971141, qlo_115971366, qlo_115974008, qlo_115975173, qlo_115975450, qlo_115975481, qlo_115976904, qlo_11597…	qlo_115950007, qlo_115950021, qlo_115950355, qlo_115950486, qlo_115950487, qlo_115950500, qlo_115950545, qlo_115950609, qlo_115950804, qlo_115950941, qlo_115951537, qlo_115951561, qlo_115951603, qlo_115951606, qlo_115951609, qlo_115951704, qlo_115951801, qlo_115951833, qlo_115951890, qlo_115951937, qlo_115952717, qlo_115952849, qlo_115953741, qlo_115953962, qlo_115955822, qlo_115956752, qlo_11595…	qlo_115954711, qlo_115955311, qlo_115957669, qlo_115958215, qlo_115958216, qlo_115959245, qlo_115962071, qlo_115962525, qlo_115962687, qlo_115963294, qlo_115966342, qlo_115967160, qlo_115967163, qlo_115967577, qlo_115967648, qlo_115967699, qlo_115967726, qlo_115967772, qlo_115967777, qlo_115968991, qlo_115969220, qlo_115969558, qlo_115969906, qlo_115969956, qlo_115970103, qlo_115970145, qlo_11597…	qlo_115951765, qlo_115952363, qlo_115953093, qlo_115953383, qlo_115953470, qlo_115953733, qlo_115956334, qlo_115956415, qlo_115956418, qlo_115956421, qlo_115957265, qlo_115957274, qlo_115957652, qlo_115958368, qlo_115960160, qlo_115961634, qlo_115962639, qlo_115964400, qlo_115964401, qlo_115964402, qlo_115964412, qlo_115964428, qlo_115964434, qlo_115965338, qlo_115966964, qlo_115967376, qlo_11596…	qlo_115949595, qlo_115949621, qlo_115949666, qlo_115950084, qlo_115950085, qlo_115950087, qlo_115950088, qlo_115950833, qlo_115950873, qlo_115952643, qlo_115958904, qlo_115959276, qlo_115959431, qlo_115959469, qlo_115960836, qlo_115962478, qlo_115968067, qlo_115968510, qlo_115969094, qlo_115969132, qlo_115969366, qlo_115970484, qlo_115970798, qlo_115970916, qlo_115971324, qlo_115971325, qlo_11597…	qlo_115951390, qlo_115955729, qlo_115955856, qlo_115956078, qlo_115962536, qlo_115963887, qlo_115965024, qlo_115965600, qlo_115972029, qlo_115972367, qlo_115973571, qlo_115975032, qlo_115975116, qlo_115975117, qlo_115975118, qlo_115975435, qlo_115975436, qlo_115975438, qlo_115975439, qlo_115977642, qlo_115981740, qlo_115981741, qlo_115983190, qlo_115983282, qlo_115983283, qlo_115983629, qlo_11598…	qlo_115950025, qlo_115950038, qlo_115957007, qlo_115963486, qlo_115964731, qlo_115971063, qlo_115980957, qlo_115981014, qlo_115985037, qlo_115985082, qlo_115985869, qlo_115990977, qlo_115991284	qlo_115952682, qlo_115952952, qlo_115953061, qlo_115953281, qlo_115954785, qlo_115959046, qlo_115960135, qlo_115963962, qlo_115964340, qlo_115965698, qlo_115969196, qlo_115974545, qlo_115974546, qlo_115975367, qlo_115975384, qlo_115975396, qlo_115979121, qlo_115981340, qlo_115983566, qlo_115987034, qlo_115989695, qlo_115995170	qlo_115950959, qlo_115950960, qlo_115951205, qlo_115951233, qlo_115951359, qlo_115953080, qlo_115953546, qlo_115954741, qlo_115954742, qlo_115955032, qlo_115955055, qlo_115955097, qlo_115955559, qlo_115955560, qlo_115955776, qlo_115957529, qlo_115957658, qlo_115957736, qlo_115957798, qlo_115958103, qlo_115958573, qlo_115958574, qlo_115961940, qlo_115969024, qlo_115969276, qlo_115969435, qlo_11596…	qlo_115953143, qlo_115953248, qlo_115954028, qlo_115954455, qlo_115958965, qlo_115959345, qlo_115959737, qlo_115960113, qlo_115963833, qlo_115965810, qlo_115968215, qlo_115969632, qlo_115973374, qlo_115973401, qlo_115973404, qlo_115974878, qlo_115980949, qlo_115981625, qlo_115981756, qlo_115985153, qlo_115986493, qlo_115986593, qlo_115993996, qlo_115994058, qlo_115994684, qlo_115994783	qlo_115950236, qlo_115953752, qlo_115954932, qlo_115955659, qlo_115956157, qlo_115956235, qlo_115956863, qlo_115957925, qlo_115957961, qlo_115960080, qlo_115960312, qlo_115960359, qlo_115960934, qlo_115961829, qlo_115963700, qlo_115964171, qlo_115965326, qlo_115968334, qlo_115968397, qlo_115968519, qlo_115970258, qlo_115971284, qlo_115971362, qlo_115971728, qlo_115972369, qlo_115972405, qlo_11597…	qlo_115949711, qlo_115949783, qlo_115950043, qlo_115950051, qlo_115950079, qlo_115950189, qlo_115950287, qlo_115950453, qlo_115950614, qlo_115951554, qlo_115951666, qlo_115951824, qlo_115951844, qlo_115951932, qlo_115952650, qlo_115954960, qlo_115954971, qlo_115955384, qlo_115955394, qlo_115955440, qlo_115956884, qlo_115956953, qlo_115956954, qlo_115957003, qlo_115957781, qlo_115957924, qlo_11595…	qlo_115952040, qlo_115952305, qlo_115956909, qlo_115957339, qlo_115957692, qlo_115957722, qlo_115957907, qlo_115958157, qlo_115958158, qlo_115958159, qlo_115958584, qlo_115958931, qlo_115959719, qlo_115959720, qlo_115959859, qlo_115959860, qlo_115960286, qlo_115960724, qlo_115960757, qlo_115960778, qlo_115960801, qlo_115960994, qlo_115961024, qlo_115961068, qlo_115961292, qlo_115962083, qlo_11596…	qlo_115949740, qlo_115949974, qlo_115950062, qlo_115951597, qlo_115951685, qlo_115951694, qlo_115953608, qlo_115954014, qlo_115954102, qlo_115956208, qlo_115956329, qlo_115956708, qlo_115956776, qlo_115960041, qlo_115961119, qlo_115961142, qlo_115961172, qlo_115961390, qlo_115961486, qlo_115961730, qlo_115962044, qlo_115962512, qlo_115964494, qlo_115964757, qlo_115965271, qlo_115966477, qlo_11596…	qlo_115953068, qlo_115953426, qlo_115955030, qlo_115965183, qlo_115966890, qlo_115970788, qlo_115971482, qlo_115973540, qlo_115974868, qlo_115975687, qlo_115976640, qlo_115976923, qlo_115977071, qlo_115977238, qlo_115977239, qlo_115977240, qlo_115977383, qlo_115980271, qlo_115980720, qlo_115984768, qlo_115984792, qlo_115989323, qlo_115990717, qlo_115991863, qlo_115992375, qlo_115992653, qlo_11599…	qlo_115950317, qlo_115953945, qlo_115958958, qlo_115960495, qlo_115960824, qlo_115960827, qlo_115960899, qlo_115960940, qlo_115961056, qlo_115961660, qlo_115962148, qlo_115962800, qlo_115962817, qlo_115963611, qlo_115964160, qlo_115964200, qlo_115964950, qlo_115965383, qlo_115965395, qlo_115965503, qlo_115965506, qlo_115965508, qlo_115965589, qlo_115965675, qlo_115965717, qlo_115965737, qlo_11596…	qlo_115950661, qlo_115950893, qlo_115951653, qlo_115951835, qlo_115952193, qlo_115952765, qlo_115954558, qlo_115954629, qlo_115954630, qlo_115954705, qlo_115954824, qlo_115955850, qlo_115955851, qlo_115958001, qlo_115958091, qlo_115958303, qlo_115958384, qlo_115960228, qlo_115961376, qlo_115966586, qlo_115966620, qlo_115967545, qlo_115967815, qlo_115969072, qlo_115969161, qlo_115969163, qlo_11596…	qlo_115952566, qlo_115952859, qlo_115952995, qlo_115953153, qlo_115953583, qlo_115954332, qlo_115955811, qlo_115955898, qlo_115968205, qlo_115968675, qlo_115969643, qlo_115970927, qlo_115971121, qlo_115974643, qlo_115976633, qlo_115976815, qlo_115976844, qlo_115977099, qlo_115978296, qlo_115982868, qlo_115982869, qlo_115982870, qlo_115982898, qlo_115983485, qlo_115983937, qlo_115984244, qlo_11598…	qlo_115950555, qlo_115950942, qlo_115952426, qlo_115953512, qlo_115953559, qlo_115953603, qlo_115953993, qlo_115954749, qlo_115957678, qlo_115958225, qlo_115958998, qlo_115962991, qlo_115967898, qlo_115970952, qlo_115973601, qlo_115973613, qlo_115974404, qlo_115974677, qlo_115976447, qlo_115976525, qlo_115977748, qlo_115977782, qlo_115977791, qlo_115977798, qlo_115977808, qlo_115977878, qlo_11597…	qlo_115951227, qlo_115951376, qlo_115956805, qlo_115957870, qlo_115959184, qlo_115964476, qlo_115969917, qlo_115970739, qlo_115971321, qlo_115971375, qlo_115971753, qlo_115971754, qlo_115971779, qlo_115971872, qlo_115971956, qlo_115972815, qlo_115974517, qlo_115976273, qlo_115976584, qlo_115976766, qlo_115976849, qlo_115982465, qlo_115988543, qlo_115988544, qlo_115994282, qlo_115994284	qlo_115950230, qlo_115954716, qlo_115955173, qlo_115956359, qlo_115958036, qlo_115961800, qlo_115964263, qlo_115964592, qlo_115970261, qlo_115980696, qlo_115981208, qlo_115984869, qlo_115985571, qlo_115985996, qlo_115986205, qlo_115990369, qlo_115991313	qlo_115952550, qlo_115952761, qlo_115953710, qlo_115955018, qlo_115955382, qlo_115956772, qlo_115957353, qlo_115957478, qlo_115958940, qlo_115959045, qlo_115962570, qlo_115963018, qlo_115963426, qlo_115967929, qlo_115968412, qlo_115968527, qlo_115970587, qlo_115972586, qlo_115974279, qlo_115975819, qlo_115977813, qlo_115977831, qlo_115978163, qlo_115978700, qlo_115978701, qlo_115979195, qlo_11598…	qlo_115952530, qlo_115953671, qlo_115954235, qlo_115956077, qlo_115956969, qlo_115957033, qlo_115957037, qlo_115957038, qlo_115957040, qlo_115957304, qlo_115959203, qlo_115959247, qlo_115960284, qlo_115960432, qlo_115960552, qlo_115960553, qlo_115960573, qlo_115962418, qlo_115962621, qlo_115962735, qlo_115963916, qlo_115964906, qlo_115966274, qlo_115967215, qlo_115967216, qlo_115967789, qlo_11596…	qlo_115949995, qlo_115951031, qlo_115953078, qlo_115953971, qlo_115954006, qlo_115959485, qlo_115960090, qlo_115960419, qlo_115960420, qlo_115960564, qlo_115960565, qlo_115960714, qlo_115960772, qlo_115960788, qlo_115961026, qlo_115962328, qlo_115962422, qlo_115962820, qlo_115965666, qlo_115965928, qlo_115974626, qlo_115974631, qlo_115979415, qlo_115979585, qlo_115979586, qlo_115981248, qlo_11598…	qlo_115952229, qlo_115952591, qlo_115954693, qlo_115954830, qlo_115955126, qlo_115955287, qlo_115955336, qlo_115955342, qlo_115955403, qlo_115955433, qlo_115955434, qlo_115955442, qlo_115955486, qlo_115955501, qlo_115955509, qlo_115955512, qlo_115955515, qlo_115955516, qlo_115955889, qlo_115957747, qlo_115957968, qlo_115958206, qlo_115958207, qlo_115958208, qlo_115959888, qlo_115960007, qlo_11596…	qlo_115950376, qlo_115950471, qlo_115954765, qlo_115955141, qlo_115955446, qlo_115955621, qlo_115955625, qlo_115956099, qlo_115956178, qlo_115956179, qlo_115956199, qlo_115956278, qlo_115956413, qlo_115959150, qlo_115959166, qlo_115959169, qlo_115959296, qlo_115959346, qlo_115959509, qlo_115959583, qlo_115959676, qlo_115959677, qlo_115960075, qlo_115960076, qlo_115960409, qlo_115960607, qlo_11596…	qlo_115951621, qlo_115952195, qlo_115952416, qlo_115957909, qlo_115958547, qlo_115958549, qlo_115959830, qlo_115961230, qlo_115961342, qlo_115964193, qlo_115969985, qlo_115970049, qlo_115970475, qlo_115971615, qlo_115972448, qlo_115974999, qlo_115975002, qlo_115975004, qlo_115975577, qlo_115976448, qlo_115976576, qlo_115976577, qlo_115976578, qlo_115978259, qlo_115978693, qlo_115979311, qlo_11597…
Walnut family	Juglans regia english walnut	jre_108979894, jre_108980464, jre_108980817, jre_108981298, jre_108981853, jre_108981887, jre_108981936, jre_108981965, jre_108982090, jre_108982126, jre_108982405, jre_108982725, jre_108983215, jre_108983315, jre_108983319, jre_108984178, jre_108984256, jre_108984521, jre_108984697, jre_108985668, jre_108985679, jre_108985937, jre_108985952, jre_108985966, jre_108985968, jre_108986297, jre_10898…	jre_108979192, jre_108979271, jre_108979383, jre_108979762, jre_108980066, jre_108980548, jre_108980731, jre_108980833, jre_108981573, jre_108982153, jre_108982256, jre_108982400, jre_108982814, jre_108982922, jre_108983173, jre_108983223, jre_108983558, jre_108983565, jre_108983816, jre_108984622, jre_108985040, jre_108985272, jre_108985545, jre_108985829, jre_108986052, jre_108986137, jre_10898…	jre_108979076, jre_108979548, jre_108980097, jre_108980187, jre_108980702, jre_108980853, jre_108981037, jre_108981162, jre_108981261, jre_108981636, jre_108982226, jre_108982605, jre_108984583, jre_108984849, jre_108985981, jre_108986002, jre_108986087, jre_108986733, jre_108987274, jre_108987973, jre_108989311, jre_108989443, jre_108989675, jre_108989918, jre_108990610, jre_108990796, jre_10899…	jre_108979273, jre_108979752, jre_108980058, jre_108980285, jre_108980386, jre_108980459, jre_108980475, jre_108980621, jre_108980691, jre_108980956, jre_108981042, jre_108981451, jre_108981482, jre_108982011, jre_108982148, jre_108982456, jre_108982488, jre_108983958, jre_108984049, jre_108984259, jre_108984663, jre_108985051, jre_108985242, jre_108985243, jre_108985307, jre_108985387, jre_10898…	jre_108980346, jre_108981547, jre_108982459, jre_108982588, jre_108983694, jre_108985248, jre_108986031, jre_108986528, jre_108986887, jre_108987976, jre_108989917, jre_108991435, jre_108991629, jre_108991642, jre_108993461, jre_108995289, jre_108997522, jre_108998997, jre_109001745, jre_109004043, jre_109004335, jre_109007468, jre_109008410, jre_109010497, jre_109014300, jre_109019290, jre_10902…	jre_108980339, jre_108980555, jre_108980597, jre_108980710, jre_108980874, jre_108981529, jre_108981535, jre_108981543, jre_108982292, jre_108982485, jre_108982871, jre_108982941, jre_108983244, jre_108983254, jre_108983897, jre_108983929, jre_108984027, jre_108984175, jre_108984562, jre_108985950, jre_108986149, jre_108986161, jre_108986643, jre_108987130, jre_108987508, jre_108988852, jre_10898…	jre_108979172, jre_108979195, jre_108979464, jre_108979499, jre_108979992, jre_108980188, jre_108980415, jre_108980830, jre_108981286, jre_108981413, jre_108981439, jre_108981921, jre_108982175, jre_108982243, jre_108982244, jre_108982475, jre_108983081, jre_108983806, jre_108983895, jre_108983970, jre_108983973, jre_108984780, jre_108985257, jre_108985542, jre_108985780, jre_108985901, jre_10898…	jre_108980014, jre_108980871, jre_108981425, jre_108981494, jre_108981506, jre_108981696, jre_108982009, jre_108982017, jre_108982258, jre_108982263, jre_108982451, jre_108984453, jre_108984839, jre_108986151, jre_108986291, jre_108986315, jre_108986662, jre_108986683, jre_108987127, jre_108987300, jre_108987460, jre_108989003, jre_108989052, jre_108989263, jre_108989803, jre_108989883, jre_10899…	jre_108980308, jre_108980469, jre_108980954, jre_108981749, jre_108981750, jre_108982166, jre_108982370, jre_108982627, jre_108982908, jre_108983453, jre_108983462, jre_108985246, jre_108985324, jre_108985775, jre_108985784, jre_108985785, jre_108986000, jre_108986001, jre_108986004, jre_108986005, jre_108986006, jre_108986116, jre_108986701, jre_108986713, jre_108986716, jre_108986762, jre_10898…	jre_108979767, jre_108980160, jre_108980489, jre_108980536, jre_108981318, jre_108982107, jre_108982714, jre_108983676, jre_108983982, jre_108984942, jre_108985355, jre_108985359, jre_108985526, jre_108985676, jre_108987004, jre_108988592, jre_108988830, jre_108989022, jre_108989057, jre_108990383, jre_108990935, jre_108991185, jre_108991327, jre_108992036, jre_108992762, jre_108993424, jre_10899…	jre_108980959, jre_108980961, jre_108981176, jre_108981177, jre_108981356, jre_108981359, jre_108981602, jre_108982566, jre_108982572, jre_108983317, jre_108983934, jre_108983942, jre_108984531, jre_108985098, jre_108986032, jre_108986041, jre_108987233, jre_108987339, jre_108987366, jre_108988538, jre_108988694, jre_108988707, jre_108988716, jre_108988733, jre_108988741, jre_108989322, jre_10899…	jre_108979347, jre_108979594, jre_108979778, jre_108979782, jre_108979928, jre_108979929, jre_108980720, jre_108981563, jre_108981667, jre_108982877, jre_108984026, jre_108984113, jre_108984302, jre_108984640, jre_108984703, jre_108984814, jre_108984826, jre_108984992, jre_108984995, jre_108984998, jre_108984999, jre_108986558, jre_108988638, jre_108989532, jre_108989864, jre_108990787, jre_10899…	jre_108979298, jre_108979430, jre_108979745, jre_108983183, jre_108984864, jre_108985472, jre_108985606, jre_108985990, jre_108987258, jre_108987619, jre_108989685, jre_108989976, jre_108990147, jre_108990231, jre_108990986, jre_108992431, jre_108993451, jre_108993611, jre_108993663, jre_108993841, jre_108994281, jre_108995373, jre_108995423, jre_108995832, jre_108995863, jre_108997315, jre_10899…	jre_108979601, jre_108980514, jre_108986710, jre_108987585, jre_108989684, jre_108991500, jre_108994455, jre_108996701, jre_108998118, jre_108999134, jre_109004666, jre_109004921, jre_109006173, jre_109006174, jre_109006492, jre_109007269, jre_109008334, jre_109009210, jre_109014885, jre_109017713, jre_118343806, jre_118343811, jre_118344033, jre_118344042, jre_118344044, jre_118344048, jre_11834…	jre_108979544, jre_108980271, jre_108980272, jre_108980681, jre_108980729, jre_108980732, jre_108981125, jre_108981306, jre_108981400, jre_108982665, jre_108984620, jre_108984694, jre_108985250, jre_108985374, jre_108985618, jre_108985915, jre_108985919, jre_108986164, jre_108986167, jre_108986917, jre_108987516, jre_108987519, jre_108988326, jre_108988768, jre_108989177, jre_108992551, jre_10899…	jre_108980118, jre_108980168, jre_108980176, jre_108981048, jre_108981252, jre_108981341, jre_108982876, jre_108983322, jre_108986024, jre_108986847, jre_108987006, jre_108990415, jre_108990684, jre_108991936, jre_108992284, jre_108992335, jre_108992428, jre_108993340, jre_108994876, jre_108995940, jre_108996490, jre_108998030, jre_108998610, jre_108998838, jre_108999758, jre_109000766, jre_10900…	jre_108979308, jre_108979503, jre_108980962, jre_108981455, jre_108984418, jre_108986516, jre_108988490, jre_108988614, jre_108988671, jre_108989083, jre_108989477, jre_108989516, jre_108991477, jre_108992888, jre_108993155, jre_108993440, jre_108994626, jre_108994777, jre_108995150, jre_108996391, jre_108997136, jre_108999264, jre_109003279, jre_109004095, jre_109004226, jre_109004474, jre_10900…	jre_108979868, jre_108981279, jre_108981300, jre_108981362, jre_108981517, jre_108983796, jre_108983799, jre_108984065, jre_108984715, jre_108986238, jre_108987240, jre_108987287, jre_108987432, jre_108988654, jre_108990900, jre_108991052, jre_108992425, jre_108993538, jre_108993613, jre_108993672, jre_108993949, jre_108993977, jre_108994013, jre_108994239, jre_108995429, jre_108995430, jre_10899…	jre_108979278, jre_108981173, jre_108982403, jre_108982598, jre_108984127, jre_108985622, jre_108985624, jre_108985969, jre_108987590, jre_108987599, jre_108987603, jre_108987608, jre_108987842, jre_108987868, jre_108990005, jre_108994609, jre_108995153, jre_108996086, jre_108996700, jre_108997688, jre_108997694, jre_108997724, jre_108997760, jre_108998755, jre_108999530, jre_109001778, jre_10900…	jre_108982638, jre_108985572, jre_108985626, jre_108986103, jre_108986527, jre_108986569, jre_108986845, jre_108986961, jre_108987570, jre_108987721, jre_108988479, jre_108989680, jre_108991434, jre_108991633, jre_108993839, jre_108993992, jre_108997514, jre_108997853, jre_108998142, jre_109001039, jre_109004646, jre_109006003, jre_109006502, jre_109008421, jre_109008661, jre_109009834, jre_10901…	jre_108980328, jre_108980545, jre_108983024, jre_108984681, jre_108985247, jre_108985249, jre_108985553, jre_108987058, jre_108988111, jre_108988112, jre_108988451, jre_108988461, jre_108989240, jre_108989323, jre_108989394, jre_108989428, jre_108990687, jre_108990764, jre_108990767, jre_108990828, jre_108995686, jre_108995741, jre_108996737, jre_108996826, jre_108996948, jre_108996973, jre_10899…	jre_108979910, jre_108981845, jre_108981888, jre_108982133, jre_108982391, jre_108983074, jre_108983076, jre_108983678, jre_108984349, jre_108987378, jre_108987803, jre_108987952, jre_108991663, jre_108992003, jre_108992453, jre_108992636, jre_108992696, jre_108993115, jre_108993726, jre_108995907, jre_108996223, jre_108996623, jre_108997823, jre_108997971, jre_108998325, jre_108998959, jre_10899…	jre_108979591, jre_108979843, jre_108980368, jre_108980417, jre_108980465, jre_108980546, jre_108980588, jre_108980801, jre_108980891, jre_108980921, jre_108980948, jre_108981567, jre_108981702, jre_108982183, jre_108982190, jre_108982639, jre_108982703, jre_108982916, jre_108982953, jre_108983143, jre_108983145, jre_108983271, jre_108983332, jre_108983552, jre_108984626, jre_108984973, jre_10898…	jre_108979136, jre_108979551, jre_108982192, jre_108982733, jre_108982734, jre_108982942, jre_108983029, jre_108983082, jre_108983330, jre_108983960, jre_108984409, jre_108984444, jre_108984621, jre_108987665, jre_108987785, jre_108987930, jre_108989489, jre_108989511, jre_108989520, jre_108989523, jre_108991288, jre_108991904, jre_108992064, jre_108993145, jre_108993545, jre_108994022, jre_10899…	jre_108979935, jre_108980863, jre_108981613, jre_108982117, jre_108982127, jre_108982658, jre_108987626, jre_108988208, jre_108988307, jre_108990153, jre_108990163, jre_108991411, jre_108992158, jre_108994164, jre_108996295, jre_108996630, jre_109000623, jre_109001067, jre_109001119, jre_109001127, jre_109002281, jre_109002868, jre_109005535, jre_109007041, jre_109008136, jre_109009758, jre_10901…	jre_108981470, jre_108981763, jre_108985651, jre_108986775, jre_108987346, jre_108987640, jre_108989002, jre_108989014, jre_108990800, jre_108993565, jre_108993586, jre_108993590, jre_108993829, jre_108993835, jre_108994109, jre_108994228, jre_108994252, jre_108994719, jre_108995511, jre_108995717, jre_108999516, jre_108999678, jre_109000227, jre_109002543, jre_109003962, jre_109004988, jre_10900…	jre_108979135, jre_108981248, jre_108984100, jre_108984860, jre_108987710, jre_108988519, jre_108989540, jre_108991194, jre_108991209, jre_108991324, jre_108991767, jre_108991785, jre_108994453, jre_108994541, jre_108996001, jre_108997097, jre_109000980, jre_109001696, jre_109001810, jre_109004762, jre_109006244, jre_109007412, jre_109009215, jre_109011518, jre_109012043, jre_109012174, jre_10901…	jre_108994526, jre_108999121, jre_109010107, jre_109014779, jre_118343807, jre_118344022, jre_118344558, jre_118346300, jre_118347923, jre_118348497, jre_118348656, jre_118348678, jre_118348679, jre_118348920	jre_108980748, jre_108981428, jre_108982097, jre_108982257, jre_108983287, jre_108984131, jre_108990176, jre_108991068, jre_108991155, jre_108991330, jre_108992397, jre_108993729, jre_108994928, jre_108995177, jre_108997367, jre_108997439, jre_108998727, jre_108999272, jre_109000584, jre_109001552, jre_109003497, jre_109006664, jre_109007338, jre_109011333, jre_109011806, jre_109011889, jre_10901…	jre_108979093, jre_108979143, jre_108979144, jre_108981192, jre_108981334, jre_108982296, jre_108982306, jre_108985411, jre_108989852, jre_108991757, jre_108991761, jre_108994854, jre_108995117, jre_108998369, jre_109000459, jre_109000460, jre_109000461, jre_109000463, jre_109000465, jre_109002133, jre_109002326, jre_109004429, jre_109004695, jre_109005386, jre_109005400, jre_109005773, jre_10900…	jre_108979699, jre_108982055, jre_108985276, jre_108986045, jre_108988898, jre_108990732, jre_108994642, jre_108995062, jre_108995256, jre_108995956, jre_108996271, jre_108999484, jre_109002048, jre_109005253, jre_109005867, jre_109005940, jre_109005955, jre_109006389, jre_109010460, jre_109012849, jre_109013771, jre_109016166, jre_109018948, jre_109021524, jre_109021932	jre_108979816, jre_108981822, jre_108981824, jre_108982112, jre_108982113, jre_108983249, jre_108983368, jre_108985669, jre_108986083, jre_108986423, jre_108987234, jre_108987576, jre_108987664, jre_108988907, jre_108991281, jre_108992272, jre_108993071, jre_108993254, jre_108993886, jre_108995731, jre_108995985, jre_108996724, jre_108996731, jre_108996733, jre_108997635, jre_108997702, jre_10899…	jre_108979553, jre_108981588, jre_108982660, jre_108983999, jre_108986493, jre_108986840, jre_108991554, jre_109005000, jre_109005765, jre_109006736, jre_109010492, jre_109011258, jre_109011767, jre_109012789, jre_109014171, jre_109017820, jre_109018279, jre_118344202, jre_118344831, jre_118347962, jre_118348426, jre_118348897, jre_118349674, jre_118349677	jre_108984080, jre_108985007, jre_108985008, jre_108986620, jre_108987558, jre_108988309, jre_108989128, jre_108989254, jre_108989912, jre_108990403, jre_108990835, jre_108990846, jre_108991055, jre_108992157, jre_108993210, jre_108993692, jre_108993878, jre_108994301, jre_108998585, jre_108998614, jre_108998815, jre_108998823, jre_108998824, jre_109000645, jre_109000647, jre_109000655, jre_10900…	jre_108980735, jre_108981968, jre_108981984, jre_108982426, jre_108984619, jre_108987169, jre_108987434, jre_108987569, jre_108987655, jre_108988769, jre_108988785, jre_108989725, jre_108990478, jre_108991414, jre_108992405, jre_108993052, jre_108993601, jre_108994319, jre_108994731, jre_108995293, jre_108995294, jre_108996660, jre_108997591, jre_108998703, jre_108998954, jre_108998991, jre_10899…	jre_108979375, jre_108979896, jre_108980641, jre_108980644, jre_108981290, jre_108981583, jre_108982552, jre_108982892, jre_108984460, jre_108985954, jre_108987331, jre_108989474, jre_108989694, jre_108989952, jre_108989979, jre_108990241, jre_108991147, jre_108992504, jre_108993126, jre_108995626, jre_108996926, jre_108996954, jre_108998857, jre_108999298, jre_109002427, jre_109005106, jre_10900…	jre_108979210, jre_108979349, jre_108979351, jre_108980165, jre_108980233, jre_108981312, jre_108983050, jre_108985713, jre_108989141, jre_108989142, jre_108989319, jre_108989665, jre_108989666, jre_108989834, jre_108990142, jre_108990160, jre_108990162, jre_108990171, jre_108990674, jre_108999231, jre_109000279, jre_109000281, jre_109000285, jre_109000505, jre_109001051, jre_109004037, jre_10900…	jre_108979253, jre_108983902, jre_108984616, jre_108985980, jre_108985986, jre_108990282, jre_108990880, jre_108990991, jre_108991134, jre_108991776, jre_108991777, jre_108993028, jre_108995677, jre_108998285, jre_108998458, jre_109001641, jre_109001723, jre_109006794, jre_109007281, jre_109007610, jre_109008476, jre_109008477, jre_109010581, jre_109012606, jre_109012649, jre_109012650, jre_10901…	jre_108980075, jre_108981580, jre_108982208, jre_108986372, jre_108988122, jre_108988787, jre_108989542, jre_108989705, jre_108989797, jre_108989842, jre_108991080, jre_108991593, jre_108992809, jre_108992973, jre_108992974, jre_108993200, jre_108995487, jre_108995654, jre_108997061, jre_108997454, jre_108997938, jre_109001976, jre_109002600, jre_109002944, jre_109003492, jre_109003631, jre_10900…	jre_108979790, jre_108980296, jre_108981686, jre_108982758, jre_108984222, jre_108988382, jre_108989194, jre_108989409, jre_108989957, jre_108989963, jre_108990584, jre_108991044, jre_108991316, jre_108991758, jre_108991945, jre_108991997, jre_108992318, jre_108993550, jre_108995760, jre_108996632, jre_108996904, jre_108996919, jre_108996920, jre_108996989, jre_108999320, jre_109001609, jre_10900…	jre_108981015, jre_108983285, jre_108983436, jre_108983706, jre_108983709, jre_108985358, jre_108985819, jre_108987190, jre_108988197, jre_108991227, jre_108991404, jre_108992826, jre_108992903, jre_108993475, jre_108994462, jre_108994535, jre_108997924, jre_108998061, jre_109000486, jre_109000487, jre_109003031, jre_109004668, jre_109004672, jre_109005414, jre_109005656, jre_109007782, jre_10900…	jre_108979400, jre_108979536, jre_108981489, jre_108981657, jre_108982221, jre_108982489, jre_108983339, jre_108984066, jre_108984963, jre_108985779, jre_108985826, jre_108985924, jre_108986734, jre_108986929, jre_108987195, jre_108987207, jre_108987211, jre_108988656, jre_108989450, jre_108990145, jre_108990157, jre_108991295, jre_108992154, jre_108993048, jre_108993668, jre_108994614, jre_10899…	jre_108986796, jre_108987045, jre_108987941, jre_108989179, jre_108995521, jre_108995527, jre_108995542, jre_108995556, jre_108995557, jre_108995558, jre_108995989, jre_108996000, jre_108996600, jre_108996752, jre_108998581, jre_108999476, jre_109003403, jre_109004108, jre_109006277, jre_109008470, jre_109009766, jre_109014797, jre_109016912, jre_109017108, jre_109019886, jre_109019890	jre_108981832, jre_108981833, jre_108985142, jre_108987041, jre_108987610, jre_108988070, jre_108992204, jre_108994496, jre_108998505, jre_108998662, jre_108998800, jre_109001392, jre_109002335, jre_109002336, jre_109002337, jre_109002339, jre_109002340, jre_109002341, jre_109002345, jre_109002346, jre_109002501, jre_109004533, jre_109005866, jre_109006953, jre_109006955, jre_109006956, jre_10900…	jre_108979181, jre_108979182, jre_108979255, jre_108979257, jre_108980759, jre_108980925, jre_108982978, jre_108983810, jre_108984756, jre_108989843, jre_108989844, jre_108995436, jre_108995469, jre_109003474, jre_109007182, jre_109009248, jre_109009250, jre_109009251, jre_109009357, jre_109010101, jre_109011808, jre_109012034, jre_109012036, jre_109012038, jre_109012039, jre_109012872, jre_10901…	jre_108980337, jre_108980593, jre_108983762, jre_108984056, jre_108986690, jre_108986691, jre_108991249, jre_108991254, jre_108995877, jre_108995886, jre_109001409, jre_109008119, jre_109008319, jre_109011475, jre_109011502, jre_109018012, jre_109018437, jre_109020918, jre_118343800	jre_108979830, jre_108980300, jre_108980441, jre_108990199, jre_108996378, jre_108996620, jre_109004020, jre_109004456, jre_109008910, jre_109010880, jre_109011068, jre_109019057, jre_109022053, jre_118343729, jre_118347974, jre_118348217	jre_108980314, jre_108981355, jre_108982198, jre_108983421, jre_108984016, jre_108988597, jre_108990664, jre_108991688, jre_108994307, jre_108994389, jre_108994648, jre_108996008, jre_108996009, jre_108996018, jre_108997464, jre_108998110, jre_108999560, jre_109002120, jre_109002121, jre_109002929, jre_109005628, jre_109008123, jre_109009280, jre_109010046, jre_109011786, jre_109013637, jre_10901…
Cucumber family	Cucumis sativus cucumber	csv_101203002, csv_101203316, csv_101203356, csv_101203412, csv_101203625, csv_101203830, csv_101203905, csv_101203951, csv_101204032, csv_101204041, csv_101204157, csv_101204196, csv_101204281, csv_101204294, csv_101204296, csv_101204388, csv_101204519, csv_101204573, csv_101204804, csv_101204967, csv_101205008, csv_101205104, csv_101205179, csv_101205505, csv_101205610, csv_101205647, csv_10120…	csv_105434464, csv_105435984, csv_105435997, csv_116402112, csv_116402457, csv_116402461, csv_116402475, csv_116403437, csv_116403692, csv_116403923, csv_116404055, csv_116404368, csv_116404533, csv_116404773, csv_116405043, csv_116405101, csv_116405110, csv_116405256, csv_116405630, csv_116405837, csv_116405845, csv_116405854, csv_116405899, csv_116405915, csv_116406021, csv_116406038, csv_11640…	csv_105435104, csv_116402450, csv_116402459, csv_116402460, csv_116402584, csv_116402635, csv_116402772, csv_116403334, csv_116403421, csv_116403440, csv_116403658, csv_116403821, csv_116403899, csv_116403900, csv_116403901, csv_116403902, csv_116403914, csv_116403928, csv_116403980, csv_116404039, csv_116404150, csv_116404355, csv_116404362, csv_116404424, csv_116404492, csv_116404739, csv_11640…	csv_101202862, csv_101202999, csv_101203440, csv_101203486, csv_101203510, csv_101203569, csv_101203645, csv_101203786, csv_101204148, csv_101204317, csv_101204457, csv_101204619, csv_101204730, csv_101205420, csv_101205425, csv_101205447, csv_101205702, csv_101206042, csv_101206413, csv_101206700, csv_101206909, csv_101207994, csv_101208004, csv_101208850, csv_101209053, csv_101209400, csv_10120…	csv_101203611, csv_101222173, csv_105435093, csv_105435721, csv_116401672, csv_116401693, csv_116402072, csv_116402129, csv_116402134, csv_116402136, csv_116402244, csv_116402431, csv_116402435, csv_116402440, csv_116402446, csv_116402449, csv_116402452, csv_116402780, csv_116402863, csv_116402889, csv_116402916, csv_116402917, csv_116403346, csv_116403431, csv_116403508, csv_116403895, csv_11640…	csv_101203021, csv_101203172, csv_101203179, csv_101203357, csv_101203663, csv_101204876, csv_101205053, csv_101205293, csv_101205393, csv_101205428, csv_101205560, csv_101205719, csv_101205898, csv_101206124, csv_101206353, csv_101206365, csv_101206390, csv_101206564, csv_101206608, csv_101206889, csv_101207015, csv_101207240, csv_101207587, csv_101207613, csv_101207615, csv_101207656, csv_10120…	csv_101206158, csv_105436253, csv_116402058, csv_116402131, csv_116403409, csv_116403410, csv_116403417, csv_116403420, csv_116403425, csv_116403921, csv_116404036, csv_116405127, csv_116405480, csv_116405584, csv_116405607, csv_116405638, csv_116405970, csv_116406053, csv_116406071, csv_116406072, csv_116406187, csv_116406188	csv_101202992, csv_101203916, csv_101205477, csv_101206259, csv_101206642, csv_101206673, csv_101206934, csv_101206999, csv_101207021, csv_101207251, csv_101207308, csv_101207323, csv_101207434, csv_101207706, csv_101207812, csv_101208966, csv_101209210, csv_101209245, csv_101209370, csv_101209492, csv_101210364, csv_101210409, csv_101210656, csv_101211764, csv_101212150, csv_101212548, csv_10121…	csv_101202741, csv_101203150, csv_101203222, csv_101203328, csv_101203617, csv_101203858, csv_101204017, csv_101204104, csv_101204260, csv_101205051, csv_101205168, csv_101205312, csv_101205411, csv_101205783, csv_101206414, csv_101206651, csv_101206899, csv_101207136, csv_101207160, csv_101207378, csv_101207626, csv_101207871, csv_101208357, csv_101208594, csv_101208836, csv_101208837, csv_10120…	csv_101202878, csv_101203106, csv_101203593, csv_101204935, csv_101205270, csv_101205410, csv_101205722, csv_101206057, csv_101206252, csv_101206310, csv_101206475, csv_101206599, csv_101206933, csv_101207258, csv_101208154, csv_101208320, csv_101208507, csv_101209471, csv_101210482, csv_101212194, csv_101212317, csv_101212550, csv_101212680, csv_101212777, csv_101212819, csv_101213783, csv_10121…	csv_101204980, csv_101205183, csv_101205288, csv_101208778, csv_101209021, csv_101209265, csv_101211502, csv_101211808, csv_101212614, csv_101212849, csv_101213334, csv_101213572, csv_101214680, csv_101215159, csv_101215544, csv_101215583, csv_101216361, csv_101216607, csv_101216783, csv_101216837, csv_101221580, csv_101222115, csv_101222127, csv_116401662, csv_116403366, csv_116403814	csv_101203641, csv_101204125, csv_101204365, csv_101204609, csv_101205128, csv_101206087, csv_101207455, csv_101210095, csv_101212062, csv_101213745, csv_101213991, csv_101214234, csv_101214955, csv_101215195, csv_101219868, csv_101220290, csv_101221455, csv_101221660, csv_105434389, csv_105435618, csv_105435621, csv_116404197		csv_101211322, csv_101213993, csv_116402430	csv_101208505, csv_101208746, csv_101211325, csv_101217345, csv_101218525, csv_101218760, csv_101219231, csv_101219467, csv_101219969, csv_101220061, csv_101220206, csv_101220443, csv_101220683, csv_116402681, csv_116404745	csv_101203698, csv_101205194, csv_101206755, csv_101206801, csv_101207099, csv_101207592, csv_101209691, csv_101209781, csv_101210266, csv_101210386, csv_101210434, csv_101211534, csv_101211776, csv_101212014, csv_101212884, csv_101213345, csv_101213415, csv_101213582, csv_101213928, csv_101214825, csv_101215626, csv_101216595, csv_101216830, csv_101217064, csv_101217307, csv_101217410, csv_10121…	csv_101204268, csv_101204522, csv_101204587, csv_101207522, csv_101208452, csv_101208800, csv_101209024, csv_101209182, csv_101212631, csv_101213048, csv_101213713, csv_101214554, csv_101216231, csv_101216416, csv_101216481, csv_101218274, csv_101218975, csv_101219563, csv_101220844, csv_101220859, csv_101220915, csv_101221874, csv_101222762, csv_101222817, csv_101223021, csv_101223101, csv_10543…	csv_101205266, csv_116402438, csv_116402458, csv_116402900, csv_116402909, csv_116403284, csv_116403337, csv_116403436, csv_116403845, csv_116403894, csv_116403896, csv_116403906, csv_116403911, csv_116403926, csv_116404030, csv_116404092, csv_116404095, csv_116404143, csv_116404153, csv_116404332, csv_116404339, csv_116404482, csv_116404483, csv_116405016, csv_116405026, csv_116405112, csv_11640…	csv_101210255, csv_101210600, csv_101212975, csv_101213030, csv_101213456, csv_101216312, csv_101216561, csv_101218204, csv_101219315, csv_101221497, csv_105434963, csv_105434964, csv_105435127, csv_105435134, csv_116402411, csv_116402465, csv_116402723, csv_116402754, csv_116402938		csv_101203098, csv_101203152, csv_101203217, csv_101203545, csv_101203939, csv_101204197, csv_101205366, csv_101205930, csv_101206453, csv_101207225, csv_101208072, csv_101208204, csv_101209501, csv_101211542, csv_101212022, csv_101212323, csv_101213234, csv_101216562, csv_101216798, csv_101217704, csv_101217987, csv_101218674, csv_101218805, csv_101219414, csv_101219421, csv_101220518, csv_10122…	csv_101203389, csv_101203420, csv_101203964, csv_101204760, csv_101205357, csv_101206465, csv_101206531, csv_101208690, csv_101209052, csv_101209131, csv_101209310, csv_101209968, csv_101210210, csv_101210422, csv_101210923, csv_101211408, csv_101211422, csv_101211941, csv_101211988, csv_101214224, csv_101214387, csv_101214698, csv_101214996, csv_101216749, csv_101217354, csv_101217428, csv_10121…	csv_101203372, csv_101205818, csv_101206573, csv_101206819, csv_101210541, csv_101210784, csv_101212196, csv_101214237, csv_101216422, csv_101218471, csv_101219730, csv_101220527, csv_101221972, csv_105435026	csv_101203911, csv_101204494, csv_101205087, csv_101206033, csv_101206277, csv_101206553, csv_101206798, csv_101206858, csv_101207035, csv_101207275, csv_101207333, csv_101207537, csv_101208631, csv_101208903, csv_101209116, csv_101209146, csv_101209473, csv_101209645, csv_101211854, csv_101212103, csv_101212508, csv_101212581, csv_101213710, csv_101213916, csv_101215045, csv_101215324, csv_10121…	csv_101203571, csv_101203621, csv_101204105, csv_101204782, csv_101204936, csv_101205252, csv_101205444, csv_101206677, csv_101207369, csv_101208708, csv_101209757, csv_101210416, csv_101210835, csv_101211045, csv_101214496, csv_101214831, csv_101214886, csv_101215288, csv_101215379, csv_101216515, csv_101217305, csv_101217568, csv_101217869, csv_101218065, csv_101218245, csv_101218727, csv_10121…	csv_101202977, csv_101205321, csv_101205557, csv_101205879, csv_101206112, csv_101207185, csv_101207393, csv_101207508, csv_101207996, csv_101209325, csv_101210577, csv_101211449, csv_101211510, csv_101212388, csv_101212686, csv_101212951, csv_101213944, csv_101214987, csv_101216005, csv_101216377, csv_101216816, csv_101216984, csv_101217552, csv_101217635, csv_101219120, csv_101220071, csv_10122…	csv_101204653, csv_101205385, csv_101207524, csv_101207824, csv_101209939, csv_101210572, csv_101210814, csv_101210968, csv_101211063, csv_101211419, csv_101211524, csv_101212257, csv_101212764, csv_101213948, csv_101216545, csv_101216756, csv_101217910, csv_101218147, csv_101219672, csv_101220183, csv_101220714, csv_101220933, csv_101221222, csv_101221882, csv_101222104, csv_101222134, csv_10122…	csv_105435094, csv_105435097, csv_105435682, csv_105436008, csv_116402439, csv_116402652, csv_116403291, csv_116403422, csv_116403561, csv_116403903, csv_116403904, csv_116403908, csv_116403915, csv_116403940, csv_116405247, csv_116405251	csv_101205350, csv_101205429, csv_101208369, csv_101208990, csv_101210072, csv_101210865, csv_101211735, csv_101211964, csv_101212721, csv_101213335, csv_101213675, csv_101213819, csv_101213932, csv_101215161, csv_101216038, csv_101218013, csv_101218270, csv_101220131, csv_101220633, csv_101220888, csv_116404655	csv_101203137, csv_101203509, csv_101204429, csv_101205461, csv_101208056, csv_101208082, csv_101208378, csv_101210098, csv_101210661, csv_101210768, csv_101211013, csv_101211401, csv_101212427, csv_101212899, csv_101214109, csv_101214350, csv_101214809, csv_101216213, csv_101217679, csv_101217736, csv_101219162, csv_101220002, csv_101220024, csv_101220068, csv_101220391, csv_101220700	csv_101203948, csv_101204186, csv_101206586, csv_101207499, csv_101207976, csv_101208792, csv_101210671, csv_101213923, csv_101214753, csv_101214984, csv_101218346, csv_101218846, csv_101219716, csv_101221426, csv_101221495, csv_101222280, csv_101222705, csv_101222943, csv_116403816	csv_101204543, csv_101204561, csv_101204802, csv_101205934, csv_101206423, csv_101206847, csv_101207797, csv_101208240, csv_101210252, csv_101210837, csv_101212866, csv_101213542, csv_101214935, csv_101215633, csv_101215749, csv_101215776, csv_101219011, csv_101219053, csv_101219140, csv_101219431, csv_101220145, csv_101221337, csv_101221360, csv_101221377, csv_101222175, csv_101222597, csv_10122…	csv_101204843, csv_101213851, csv_101215032, csv_101215128, csv_101220029, csv_101221445, csv_101222344, csv_105435633, csv_105435864, csv_105436349, csv_116402076, csv_116402111, csv_116402801, csv_116403786, csv_116403797, csv_116403810, csv_116403832, csv_116403834, csv_116404127, csv_116404144, csv_116405123, csv_116405444, csv_116405507	csv_101202887, csv_101202953, csv_101203380, csv_101204373, csv_101204414, csv_101204618, csv_101204958, csv_101205513, csv_101205811, csv_101206242, csv_101206867, csv_101207003, csv_101207243, csv_101207745, csv_101209150, csv_101209920, csv_101212945, csv_101213288, csv_101214481, csv_101215527, csv_101217333, csv_101217355, csv_101217361, csv_101218849, csv_101219005, csv_101219717, csv_10121…	csv_101211799, csv_101218972, csv_105434586, csv_105434731, csv_105435030, csv_105436385, csv_116402241, csv_116403961, csv_116405242	csv_101203531, csv_101203676, csv_101204001, csv_101205987, csv_101206030, csv_101206082, csv_101206404, csv_101208458, csv_101208826, csv_101209068, csv_101211720, csv_101211847, csv_101213773, csv_101214052, csv_101214053, csv_101214585, csv_101215156, csv_101217555, csv_101218600, csv_101221173, csv_101222107, csv_101222334, csv_116403168, csv_116403373, csv_116404531, csv_116406388	csv_101203210, csv_101203480, csv_101203615, csv_101203856, csv_101204339, csv_101205946, csv_101206159, csv_101207540, csv_101208079, csv_101208561, csv_101210076, csv_101210408, csv_101210891, csv_101214781, csv_101215347, csv_101218461, csv_101218696, csv_101220838, csv_101220944, csv_105435124	csv_101204686, csv_101204926, csv_101207839, csv_101207916, csv_101209577, csv_101212203, csv_101212484, csv_101213077, csv_101213322, csv_101213789, csv_101214035, csv_101214162, csv_101214278, csv_101214510, csv_101215540, csv_101216111, csv_101217790, csv_101219470, csv_101220227, csv_101220652, csv_101222782, csv_105436086, csv_105436088, csv_105436089, csv_105436090, csv_116401660, csv_11640…	csv_101203011, csv_101203209, csv_101203246, csv_101203270, csv_101203349, csv_101203487, csv_101203514, csv_101206581, csv_101208008, csv_101208656, csv_101209291, csv_101209441, csv_101210490, csv_101211537, csv_101211828, csv_101211851, csv_101212662, csv_101213108, csv_101213299, csv_101213541, csv_101214077, csv_101214969, csv_101215325, csv_101216893, csv_101217285, csv_101217498, csv_10121…	csv_101204245, csv_101204490, csv_101204648, csv_101204979, csv_101205763, csv_101206193, csv_101207371, csv_101207771, csv_101208108, csv_101208932, csv_101209504, csv_101211257, csv_101211442, csv_101211507, csv_101211752, csv_101211989, csv_101212230, csv_101212717, csv_101212957, csv_101213432, csv_101215530, csv_101216779, csv_101217543, csv_101217743, csv_101217781, csv_101218447, csv_10121…	csv_101202823, csv_101202958, csv_101203591, csv_101206026, csv_101206448, csv_101209574, csv_101210649, csv_101211598, csv_101212585, csv_101212792, csv_101213474, csv_101213809, csv_101214695, csv_101215102, csv_101216240, csv_101217411, csv_101219304, csv_101219839, csv_101220974, csv_101221121, csv_101221890, csv_101223228	csv_116402077, csv_116402184, csv_116402419, csv_116402421, csv_116403424, csv_116403823, csv_116403827, csv_116404122, csv_116404138, csv_116404139, csv_116404141, csv_116404327, csv_116404356, csv_116404494, csv_116404505, csv_116405122, csv_116405175, csv_116405424, csv_116405619, csv_116405633, csv_116405842, csv_116406055, csv_116406168, csv_116406323, csv_116406390, csv_116406392	csv_101204497, csv_101205457, csv_101206868, csv_101207088, csv_101207867, csv_101208211, csv_101208789, csv_101210542, csv_101210785, csv_101213466, csv_101213604, csv_101213974, csv_101215037, csv_101216582, csv_101219145, csv_101219383, csv_101219621, csv_101220403, csv_101220942, csv_101222418, csv_101222756, csv_101222815, csv_116401659, csv_116402471	csv_101202912, csv_101203834, csv_101204793, csv_101206071, csv_101206222, csv_101208483, csv_101212972, csv_101213253, csv_101213678, csv_101213887, csv_101215847, csv_101219532, csv_101219550, csv_101219642, csv_101219808, csv_101219912, csv_101220796, csv_101222945, csv_101222946, csv_116403770	csv_101203519, csv_101203766, csv_101207387, csv_101207634, csv_101207882, csv_101213628, csv_101213782, csv_101214027, csv_101214992, csv_101215228, csv_101217019, csv_101217418, csv_101217848, csv_101218083, csv_101218323, csv_101218562, csv_101218987, csv_101219529, csv_101219743, csv_101220464, csv_101220801, csv_105434443, csv_105435246, csv_105435370		csv_101206116, csv_101207991, csv_101209546, csv_101212393, csv_101215046, csv_101217369, csv_101218073, csv_101218552, csv_101218583, csv_101218786, csv_101219648, csv_101219889, csv_101220937, csv_116402468, csv_116402840	csv_101202989, csv_101203432, csv_101204712, csv_101204954, csv_101205196, csv_101205438, csv_101207598, csv_101207686, csv_101207724, csv_101210237, csv_101210732, csv_101211731, csv_101212202, csv_101214516, csv_101216733, csv_101218649, csv_101221526, csv_101221618, csv_101222076, csv_101222831, csv_105436022
Cucumber family	Cucumis melo muskmelon	cmo_103482665, cmo_103482950, cmo_103483385, cmo_103483399, cmo_103483546, cmo_103483548, cmo_103483689, cmo_103483708, cmo_103484038, cmo_103484057, cmo_103484166, cmo_103484215, cmo_103484239, cmo_103484330, cmo_103484402, cmo_103484425, cmo_103484461, cmo_103484519, cmo_103484664, cmo_103484813, cmo_103485014, cmo_103485057, cmo_103485233, cmo_103485432, cmo_103485697, cmo_103485889, cmo_10348…	cmo_103486198, cmo_103489499, cmo_103490096, cmo_103490375, cmo_103495179, cmo_103495894, cmo_103496243, cmo_103497249, cmo_103499342, cmo_103499392, cmo_103500447, cmo_103502497, cmo_103502884, cmo_107990548, cmo_107990667, cmo_107990858, cmo_107990885, cmo_107990892, cmo_107990912, cmo_107990914, cmo_107990924, cmo_107991020, cmo_107991044, cmo_107991046, cmo_107991047, cmo_107991048, cmo_10799…	cmo_103485937, cmo_103490605, cmo_107990379, cmo_107990501, cmo_107990507, cmo_107990544, cmo_107990546, cmo_107990571, cmo_107990614, cmo_107990758, cmo_107990760, cmo_107990911, cmo_107991042, cmo_107991073, cmo_107991074, cmo_107991077, cmo_107991080, cmo_107991081, cmo_107991158, cmo_107991183, cmo_107991247, cmo_107991297, cmo_107991321, cmo_107991414, cmo_107991415, cmo_107991416, cmo_10799…	cmo_103482649, cmo_103482846, cmo_103483536, cmo_103483593, cmo_103483778, cmo_103483880, cmo_103483906, cmo_103484072, cmo_103484167, cmo_103484237, cmo_103484562, cmo_103484882, cmo_103484967, cmo_103485861, cmo_103485934, cmo_103486034, cmo_103486500, cmo_103486512, cmo_103486845, cmo_103486978, cmo_103487007, cmo_103487038, cmo_103487095, cmo_103487802, cmo_103487807, cmo_103488645, cmo_10348…	cmo_103489784, cmo_103489785, cmo_103489792, cmo_103492054, cmo_103492056, cmo_103492076, cmo_103493258, cmo_103496034, cmo_103496389, cmo_103500550, cmo_103500971, cmo_103501062, cmo_103501394, cmo_103501574, cmo_103501632, cmo_103501702, cmo_103502777, cmo_103503210, cmo_103504025, cmo_107990337, cmo_107990505, cmo_107990608, cmo_107990690, cmo_107990864, cmo_107991219, cmo_107991417, cmo_10799…	cmo_103482544, cmo_103482546, cmo_103482579, cmo_103482804, cmo_103482818, cmo_103482887, cmo_103482947, cmo_103483013, cmo_103483221, cmo_103483310, cmo_103483599, cmo_103483600, cmo_103483602, cmo_103483813, cmo_103483869, cmo_103484149, cmo_103484163, cmo_103484175, cmo_103484477, cmo_103484478, cmo_103484503, cmo_103484773, cmo_103484983, cmo_103485232, cmo_103485590, cmo_103485606, cmo_10348…	cmo_103489530, cmo_103490397, cmo_103493225, cmo_103496880, cmo_103502543, cmo_103504024, cmo_103504100, cmo_107990853, cmo_107990888, cmo_107991418, cmo_107991539, cmo_107991687, cmo_107992224	cmo_103482832, cmo_103482889, cmo_103483191, cmo_103483238, cmo_103483362, cmo_103483437, cmo_103483448, cmo_103483603, cmo_103483864, cmo_103484271, cmo_103484472, cmo_103484949, cmo_103485255, cmo_103485698, cmo_103485700, cmo_103486397, cmo_103487125, cmo_103487301, cmo_103488086, cmo_103488088, cmo_103488437, cmo_103489027, cmo_103489886, cmo_103490143, cmo_103490579, cmo_103491102, cmo_10349…	cmo_103482652, cmo_103483180, cmo_103483957, cmo_103483966, cmo_103483984, cmo_103485010, cmo_103485012, cmo_103485013, cmo_103485015, cmo_103485107, cmo_103485291, cmo_103485292, cmo_103486788, cmo_103486789, cmo_103486874, cmo_103488935, cmo_103488948, cmo_103488949, cmo_103488951, cmo_103488952, cmo_103488953, cmo_103488960, cmo_103489547, cmo_103490415, cmo_103491077, cmo_103494036, cmo_10349…	cmo_103482557, cmo_103482673, cmo_103482751, cmo_103483343, cmo_103483961, cmo_103484453, cmo_103484901, cmo_103485699, cmo_103486115, cmo_103486388, cmo_103486627, cmo_103487162, cmo_103487168, cmo_103487286, cmo_103487816, cmo_103488023, cmo_103488054, cmo_103489944, cmo_103490113, cmo_103490168, cmo_103490345, cmo_103490351, cmo_103491058, cmo_103492129, cmo_103492236, cmo_103492988, cmo_10349…	cmo_103483952, cmo_103486832, cmo_103486834, cmo_103486933, cmo_103492203, cmo_103492522, cmo_103494523, cmo_103494527, cmo_103494528, cmo_103494876, cmo_103498352, cmo_103499942, cmo_103499944, cmo_103499949, cmo_103499950, cmo_103499953, cmo_103500011, cmo_103500012, cmo_103501070, cmo_103501129, cmo_103503129, cmo_103503170, cmo_103503175, cmo_107990605, cmo_107991801	cmo_103485886, cmo_103486984, cmo_103487452, cmo_103494963, cmo_103494972, cmo_103495230, cmo_103495240, cmo_103495261, cmo_103495278, cmo_103495388, cmo_103495402, cmo_103495432, cmo_103495440, cmo_103498360, cmo_103498646, cmo_103498647, cmo_103498648, cmo_103498649, cmo_103498652, cmo_103498654, cmo_103498655, cmo_103498757, cmo_103499448, cmo_103499468, cmo_103499484, cmo_103499509, cmo_10350…	cmo_103490055, cmo_103495170, cmo_103495785, cmo_103495890, cmo_103499500, cmo_103501403, cmo_103502805, cmo_103503078, cmo_103503291, cmo_107991504, cmo_107991723, cmo_107991910, cmo_107992141	cmo_103495040, cmo_103503056, cmo_107991762	cmo_103485567, cmo_103485568, cmo_103486306, cmo_103486310, cmo_103487017, cmo_103487335, cmo_103487336, cmo_103487857, cmo_103487858, cmo_103487860, cmo_103489334, cmo_103502809, cmo_107990601	cmo_103482683, cmo_103482686, cmo_103482910, cmo_103483066, cmo_103484020, cmo_103484415, cmo_103484826, cmo_103486592, cmo_103487840, cmo_103487850, cmo_103488439, cmo_103489381, cmo_103489836, cmo_103491001, cmo_103491006, cmo_103491134, cmo_103491136, cmo_103492374, cmo_103493167, cmo_103495082, cmo_103495084, cmo_103495085, cmo_103495168, cmo_103497323, cmo_103500248, cmo_103500249, cmo_10350…	cmo_103483488, cmo_103483687, cmo_103484517, cmo_103484647, cmo_103485027, cmo_103485631, cmo_103486233, cmo_103486451, cmo_103486571, cmo_103487083, cmo_103490257, cmo_103490492, cmo_103490662, cmo_103492018, cmo_103492243, cmo_103492874, cmo_103493655, cmo_103493691, cmo_103493916, cmo_103497785, cmo_103498110, cmo_103500872, cmo_103501608, cmo_103502370, cmo_103502682, cmo_103503653, cmo_10350…	cmo_103487435, cmo_103492313, cmo_103493417, cmo_103495895, cmo_103499390, cmo_103502584, cmo_103503126, cmo_103504159, cmo_107991220, cmo_107991744, cmo_107992312	cmo_103484100, cmo_103486531, cmo_103486535, cmo_103486995, cmo_103486997, cmo_103487129, cmo_103487139, cmo_103487173, cmo_103491297, cmo_103491298, cmo_103496029, cmo_103498215		cmo_103482693, cmo_103483321, cmo_103484028, cmo_103484032, cmo_103484259, cmo_103484417, cmo_103484916, cmo_103484931, cmo_103486091, cmo_103487219, cmo_103487614, cmo_103488128, cmo_103488455, cmo_103488456, cmo_103494064, cmo_103494248, cmo_103494406, cmo_103494854, cmo_103494862, cmo_103495384, cmo_103495885, cmo_103496392, cmo_103498711, cmo_103498847, cmo_103498850, cmo_103499042, cmo_10349…	cmo_103482644, cmo_103482866, cmo_103483985, cmo_103484068, cmo_103485110, cmo_103485278, cmo_103485968, cmo_103486988, cmo_103487510, cmo_103487649, cmo_103488207, cmo_103489428, cmo_103489429, cmo_103489615, cmo_103489866, cmo_103490150, cmo_103490919, cmo_103491667, cmo_103493836, cmo_103494005, cmo_103494126, cmo_103496071, cmo_103496277, cmo_103496468, cmo_103496564, cmo_103497633, cmo_10349…	cmo_103483762, cmo_103484243, cmo_103484865, cmo_103490440, cmo_103492465, cmo_103492554, cmo_103493047, cmo_103493049, cmo_103494662, cmo_103494664, cmo_103499812, cmo_103502505, cmo_103503840	cmo_103482802, cmo_103483403, cmo_103485076, cmo_103485087, cmo_103487187, cmo_103487988, cmo_103490016, cmo_103490801, cmo_103490802, cmo_103490804, cmo_103490805, cmo_103490974, cmo_103491382, cmo_103493031, cmo_103493539, cmo_103494380, cmo_103494945, cmo_103495236, cmo_103495886, cmo_103496862, cmo_103497144, cmo_103497741, cmo_103498124, cmo_103498545, cmo_103498905, cmo_103498993, cmo_10350…	cmo_103482872, cmo_103486202, cmo_103486374, cmo_103486430, cmo_103486912, cmo_103487385, cmo_103487574, cmo_103488881, cmo_103489128, cmo_103491101, cmo_103491641, cmo_103492446, cmo_103493719, cmo_103495299, cmo_103495488, cmo_103495857, cmo_103495859, cmo_103496124, cmo_103496570, cmo_103497006, cmo_103498560, cmo_103498739, cmo_103499880, cmo_103500230, cmo_103501491, cmo_103502070, cmo_10350…	cmo_103482536, cmo_103482964, cmo_103483369, cmo_103483370, cmo_103483865, cmo_103483986, cmo_103484595, cmo_103488419, cmo_103489353, cmo_103490630, cmo_103492140, cmo_103492141, cmo_103492791, cmo_103492792, cmo_103493398, cmo_103497470, cmo_103497582, cmo_103497833, cmo_103499202, cmo_103499204, cmo_103499351, cmo_103499642, cmo_103499643, cmo_103500802, cmo_103503123, cmo_103503212, cmo_10350…	cmo_103482563, cmo_103482564, cmo_103482632, cmo_103483057, cmo_103483562, cmo_103483563, cmo_103483564, cmo_103484171, cmo_103486323, cmo_103486351, cmo_103487163, cmo_103487457, cmo_103488612, cmo_103489513, cmo_103489849, cmo_103490633, cmo_103490806, cmo_103490905, cmo_103492546, cmo_103495995, cmo_103496730, cmo_103497318, cmo_103498725, cmo_103498766, cmo_103499016, cmo_103499437, cmo_10350…	cmo_103487674, cmo_103487675, cmo_103491872, cmo_103495039, cmo_103495177, cmo_103496216, cmo_103496217, cmo_103496228, cmo_103496656, cmo_103497649, cmo_103498760, cmo_103500968, cmo_103500978, cmo_103501626, cmo_103502061, cmo_103502717, cmo_107991049, cmo_107991076, cmo_107991248, cmo_107991877, cmo_107991959, cmo_107992041, cmo_107992086, cmo_107992100, cmo_107992254	cmo_103482702, cmo_103483043, cmo_103483595, cmo_103484607, cmo_103486289, cmo_103486705, cmo_103486715, cmo_103489363, cmo_103491467, cmo_103491504, cmo_103492028, cmo_103492573, cmo_103493133, cmo_103494581, cmo_103496548, cmo_103499602, cmo_103500438, cmo_103501000, cmo_103501584, cmo_103502801, cmo_103503857	cmo_103483016, cmo_103484456, cmo_103485581, cmo_103486750, cmo_103486775, cmo_103487706, cmo_103489392, cmo_103491289, cmo_103491369, cmo_103492279, cmo_103492924, cmo_103492933, cmo_103492934, cmo_103494841, cmo_103494892, cmo_103495151, cmo_103495354, cmo_103496375, cmo_103497067, cmo_103497930, cmo_103499641, cmo_103500109, cmo_103500919, cmo_103502139, cmo_103502160, cmo_103502161, cmo_10350…	cmo_103483265, cmo_103483787, cmo_103484261, cmo_103485842, cmo_103486773, cmo_103489861, cmo_103490541, cmo_103491412, cmo_103491483, cmo_103493764, cmo_103494379, cmo_103496159, cmo_103497876, cmo_103498814, cmo_103499098, cmo_103500949, cmo_103501044, cmo_103502446	cmo_103483509, cmo_103483512, cmo_103483731, cmo_103484493, cmo_103484719, cmo_103484893, cmo_103485340, cmo_103486170, cmo_103486635, cmo_103488156, cmo_103488166, cmo_103489838, cmo_103490165, cmo_103491839, cmo_103492264, cmo_103492526, cmo_103493324, cmo_103494484, cmo_103495341, cmo_103495643, cmo_103496553, cmo_103496584, cmo_103499485, cmo_103499489, cmo_103500425, cmo_103501980, cmo_10350…	cmo_103482941, cmo_103483923, cmo_103485517, cmo_103485783, cmo_103485784, cmo_103490621, cmo_103490927, cmo_103496546, cmo_103499176, cmo_103499254, cmo_103503220, cmo_103503443, cmo_107992036	cmo_103482707, cmo_103482708, cmo_103483130, cmo_103484041, cmo_103484042, cmo_103484790, cmo_103485382, cmo_103486579, cmo_103486580, cmo_103487575, cmo_103487870, cmo_103488184, cmo_103489964, cmo_103490873, cmo_103490987, cmo_103492391, cmo_103493569, cmo_103493713, cmo_103497364, cmo_103497991, cmo_103498680, cmo_103498683, cmo_103498753, cmo_103499073, cmo_103500606, cmo_103500874, cmo_10350…	cmo_103485124, cmo_103496792, cmo_103500824	cmo_103483145, cmo_103483656, cmo_103483933, cmo_103484345, cmo_103484445, cmo_103486963, cmo_103487362, cmo_103487442, cmo_103487898, cmo_103488146, cmo_103491215, cmo_103491608, cmo_103493434, cmo_103493755, cmo_103496422, cmo_103497750, cmo_103499018, cmo_103501564, cmo_103502189, cmo_103502190, cmo_103502821, cmo_103502955, cmo_103503208, cmo_103503718	cmo_103484302, cmo_103484303, cmo_103484304, cmo_103484305, cmo_103484306, cmo_103485298, cmo_103485299, cmo_103487264, cmo_103487269, cmo_103488497, cmo_103489391, cmo_103492364, cmo_103493833, cmo_103493955, cmo_103494323, cmo_103496414, cmo_103500696, cmo_103500894, cmo_103503059, cmo_103503679, cmo_103503687	cmo_103485544, cmo_103491798, cmo_103491844, cmo_103493220, cmo_103494293, cmo_103494320, cmo_103495410, cmo_103495412, cmo_103495415, cmo_103495416, cmo_103495417, cmo_103495418, cmo_103495446, cmo_103495820, cmo_103497113, cmo_103497115, cmo_103497116, cmo_103502479, cmo_103502665, cmo_103502666, cmo_103502996, cmo_103503699, cmo_103504434, cmo_107992114	cmo_103482862, cmo_103483441, cmo_103486217, cmo_103487424, cmo_103489089, cmo_103490212, cmo_103490281, cmo_103490646, cmo_103490828, cmo_103491105, cmo_103491609, cmo_103492079, cmo_103492415, cmo_103492538, cmo_103493058, cmo_103493709, cmo_103496405, cmo_103496439, cmo_103496798, cmo_103497157, cmo_103497267, cmo_103498142, cmo_103498147, cmo_103498470, cmo_103498840, cmo_103500688, cmo_10350…	cmo_103484763, cmo_103485091, cmo_103489214, cmo_103491554, cmo_103491555, cmo_103491556, cmo_103491557, cmo_103491558, cmo_103491560, cmo_103491561, cmo_103491562, cmo_103491563, cmo_103491564, cmo_103492298, cmo_103493217, cmo_103494427, cmo_103495496, cmo_103496606, cmo_103497031, cmo_103497778, cmo_103498407, cmo_103499118, cmo_103501868, cmo_103501870, cmo_103501871, cmo_103502953, cmo_10350…	cmo_103484410, cmo_103485892, cmo_103486503, cmo_103486620, cmo_103488834, cmo_103488944, cmo_103488972, cmo_103492257, cmo_103493207, cmo_103494934, cmo_103498038, cmo_103498105, cmo_103498477, cmo_103500667, cmo_103501134, cmo_103501136, cmo_103501650, cmo_103503564, cmo_103504250, cmo_103504525, cmo_103504643	cmo_103485729, cmo_103485957, cmo_103489766, cmo_103489788, cmo_103492060, cmo_103495184, cmo_103495889, cmo_103498328, cmo_103499569, cmo_103500445, cmo_103502459, cmo_107990331, cmo_107990333, cmo_107990499, cmo_107990549, cmo_107990689, cmo_107990872, cmo_107990886, cmo_107991252, cmo_107991506, cmo_107991586, cmo_107991660, cmo_107991842, cmo_107991881, cmo_107991892, cmo_107991966, cmo_10799…	cmo_103482547, cmo_103484084, cmo_103486998, cmo_103486999, cmo_103489194, cmo_103489195, cmo_103489196, cmo_103492242, cmo_103492359, cmo_103493471, cmo_103493472, cmo_103493473, cmo_103496900, cmo_103496956, cmo_103497465, cmo_103498598, cmo_103500156, cmo_103502730, cmo_103502912, cmo_103503968, cmo_103503969, cmo_103503970, cmo_103503971	cmo_103485400, cmo_103487251, cmo_103487910, cmo_103488436, cmo_103489265, cmo_103491598, cmo_103492211, cmo_103492592, cmo_103492714, cmo_103493527, cmo_103498399, cmo_103498400, cmo_103498401, cmo_103498628, cmo_103498629, cmo_103498754, cmo_103498755, cmo_103499040, cmo_103500946, cmo_103502644, cmo_103503173	cmo_103483383, cmo_103483384, cmo_103483520, cmo_103483522, cmo_103483523, cmo_103483524, cmo_103483525, cmo_103483526, cmo_103488771, cmo_103489113, cmo_103490729, cmo_103490737, cmo_103490744, cmo_103490752, cmo_103490764, cmo_103490813, cmo_103490822, cmo_103490830, cmo_103492981, cmo_103492982, cmo_103492983, cmo_103492985, cmo_103492986, cmo_103494160, cmo_103501370, cmo_103504237, cmo_10799…		cmo_103483049, cmo_103483053, cmo_103484744, cmo_103484754, cmo_103484769, cmo_103486101, cmo_103486804, cmo_103487751, cmo_103496214, cmo_103500388, cmo_103504625, cmo_103504677, cmo_103504704, cmo_107990325, cmo_107990556	cmo_103482759, cmo_103483328, cmo_103483335, cmo_103484693, cmo_103484695, cmo_103484696, cmo_103485331, cmo_103485332, cmo_103485770, cmo_103486871, cmo_103487143, cmo_103490164, cmo_103491786, cmo_103497092, cmo_103497711, cmo_103499965, cmo_103500193, cmo_103500347, cmo_103502328, cmo_107990335
Cucumber family	Benincasa hispida wax gourd	bhj_120067076, bhj_120067117, bhj_120067164, bhj_120067181, bhj_120067396, bhj_120067471, bhj_120067800, bhj_120068297, bhj_120068533, bhj_120068557, bhj_120069044, bhj_120069163, bhj_120069355, bhj_120069411, bhj_120069523, bhj_120069683, bhj_120069780, bhj_120069813, bhj_120070120, bhj_120070157, bhj_120070254, bhj_120070318, bhj_120070533, bhj_120070565, bhj_120070576, bhj_120070671, bhj_12007…	bhj_120066988, bhj_120066994, bhj_120066996, bhj_120067384, bhj_120067412, bhj_120067416, bhj_120067436, bhj_120067440, bhj_120067443, bhj_120067452, bhj_120067455, bhj_120067457, bhj_120067479, bhj_120067487, bhj_120067495, bhj_120067498, bhj_120067503, bhj_120067514, bhj_120067520, bhj_120067521, bhj_120067526, bhj_120067534, bhj_120067542, bhj_120067559, bhj_120067560, bhj_120067586, bhj_12006…	bhj_120067006, bhj_120067013, bhj_120067394, bhj_120067470, bhj_120067522, bhj_120067530, bhj_120067547, bhj_120067592, bhj_120067602, bhj_120067655, bhj_120067664, bhj_120067681, bhj_120068825, bhj_120068956, bhj_120069518, bhj_120069543, bhj_120069768, bhj_120069879, bhj_120070101, bhj_120070140, bhj_120071163, bhj_120071216, bhj_120071423, bhj_120071701, bhj_120071943, bhj_120071967, bhj_12007…	bhj_120067092, bhj_120067094, bhj_120067143, bhj_120067556, bhj_120067828, bhj_120067958, bhj_120068096, bhj_120068427, bhj_120068575, bhj_120069791, bhj_120070704, bhj_120070870, bhj_120071414, bhj_120071446, bhj_120071686, bhj_120071847, bhj_120071950, bhj_120071953, bhj_120072306, bhj_120073150, bhj_120073496, bhj_120073533, bhj_120073557, bhj_120073839, bhj_120073990, bhj_120074344, bhj_12007…	bhj_120067463, bhj_120067484, bhj_120067594, bhj_120067603, bhj_120068937, bhj_120071177, bhj_120071179, bhj_120072102, bhj_120073031, bhj_120073636, bhj_120076069, bhj_120076180, bhj_120076274, bhj_120076287, bhj_120076296, bhj_120076831, bhj_120077205, bhj_120077228, bhj_120078002, bhj_120079050, bhj_120079111, bhj_120080994, bhj_120081643, bhj_120083928, bhj_120084048, bhj_120084576, bhj_12008…	bhj_120067354, bhj_120067644, bhj_120067700, bhj_120067875, bhj_120067921, bhj_120068090, bhj_120068386, bhj_120068417, bhj_120069364, bhj_120069430, bhj_120069431, bhj_120069653, bhj_120069659, bhj_120069823, bhj_120070175, bhj_120070191, bhj_120070358, bhj_120070949, bhj_120071654, bhj_120071659, bhj_120072527, bhj_120072794, bhj_120072795, bhj_120073736, bhj_120074136, bhj_120074282, bhj_12007…	bhj_120067528, bhj_120067635, bhj_120068881, bhj_120068959, bhj_120071210, bhj_120071973, bhj_120072144, bhj_120073422, bhj_120073425, bhj_120073517, bhj_120073552, bhj_120073714, bhj_120075103, bhj_120075757, bhj_120076132, bhj_120076201, bhj_120077424, bhj_120077441, bhj_120078021, bhj_120078030, bhj_120079176, bhj_120079297, bhj_120080986, bhj_120081037, bhj_120081057, bhj_120083943, bhj_12008…	bhj_120067691, bhj_120067777, bhj_120068014, bhj_120068515, bhj_120068852, bhj_120069649, bhj_120069736, bhj_120069858, bhj_120070824, bhj_120070889, bhj_120071092, bhj_120071243, bhj_120071547, bhj_120072177, bhj_120072847, bhj_120073905, bhj_120073913, bhj_120074220, bhj_120074509, bhj_120075160, bhj_120075296, bhj_120075828, bhj_120076739, bhj_120076755, bhj_120077748, bhj_120078012, bhj_12007…	bhj_120068854, bhj_120068945, bhj_120069982, bhj_120070266, bhj_120070880, bhj_120071899, bhj_120071968, bhj_120072217, bhj_120072924, bhj_120073375, bhj_120073508, bhj_120073510, bhj_120073659, bhj_120074482, bhj_120074549, bhj_120074585, bhj_120078529, bhj_120080872, bhj_120081373, bhj_120081706, bhj_120081863, bhj_120082254, bhj_120082255, bhj_120082489, bhj_120082830, bhj_120083482, bhj_12008…	bhj_120067283, bhj_120067316, bhj_120068067, bhj_120068963, bhj_120069350, bhj_120070887, bhj_120071125, bhj_120071271, bhj_120071618, bhj_120071685, bhj_120072037, bhj_120073215, bhj_120073823, bhj_120073959, bhj_120074416, bhj_120075044, bhj_120075264, bhj_120075329, bhj_120075869, bhj_120075873, bhj_120077847, bhj_120077956, bhj_120083258, bhj_120083712, bhj_120083767, bhj_120083918, bhj_12008…	bhj_120067295, bhj_120069207, bhj_120069595, bhj_120069921, bhj_120069922, bhj_120069923, bhj_120072941, bhj_120075652, bhj_120081722, bhj_120083643, bhj_120084181, bhj_120084401, bhj_120084561, bhj_120085499, bhj_120085542, bhj_120085585, bhj_120085901, bhj_120086216, bhj_120087190, bhj_120087315, bhj_120087316, bhj_120087679, bhj_120088286, bhj_120088382, bhj_120090112, bhj_120090848, bhj_12009…	bhj_120068810, bhj_120068923, bhj_120068927, bhj_120069963, bhj_120070051, bhj_120076192, bhj_120079032, bhj_120079033, bhj_120079264, bhj_120079314, bhj_120079350, bhj_120079609, bhj_120079726, bhj_120079828, bhj_120079905, bhj_120079909, bhj_120079914, bhj_120079915, bhj_120079999, bhj_120080050, bhj_120080125, bhj_120080481, bhj_120080516, bhj_120080517, bhj_120088231, bhj_120089085, bhj_12009…	bhj_120066987, bhj_120067385, bhj_120067386, bhj_120067399, bhj_120067407, bhj_120067411, bhj_120067458, bhj_120067460, bhj_120067500, bhj_120067508, bhj_120067509, bhj_120067513, bhj_120067541, bhj_120067619, bhj_120067624, bhj_120067627, bhj_120067659, bhj_120067675, bhj_120068819, bhj_120068878, bhj_120068911, bhj_120068960, bhj_120069060, bhj_120069100, bhj_120069132, bhj_120069223, bhj_12006…		bhj_120071730, bhj_120071997, bhj_120075290, bhj_120075319, bhj_120075345, bhj_120076284, bhj_120076342, bhj_120083475, bhj_120084175, bhj_120084176, bhj_120090051, bhj_120090053, bhj_120090752, bhj_120090753, bhj_120090797, bhj_120090798, bhj_120090937, bhj_120091222, bhj_120091757	bhj_120067009, bhj_120068403, bhj_120071185, bhj_120073120, bhj_120073754, bhj_120073763, bhj_120075616, bhj_120076067, bhj_120076324, bhj_120077572, bhj_120078729, bhj_120080420, bhj_120080511, bhj_120080852, bhj_120080987, bhj_120081032, bhj_120081218, bhj_120081519, bhj_120081557, bhj_120081573, bhj_120081853, bhj_120081953, bhj_120082098, bhj_120082971, bhj_120083115, bhj_120083797, bhj_12008…	bhj_120067055, bhj_120069332, bhj_120070170, bhj_120070850, bhj_120071669, bhj_120071929, bhj_120073094, bhj_120073391, bhj_120074015, bhj_120074427, bhj_120075343, bhj_120078349, bhj_120079353, bhj_120079822, bhj_120082894, bhj_120084201, bhj_120085267, bhj_120085355, bhj_120085707, bhj_120086253, bhj_120086380, bhj_120087943, bhj_120090428, bhj_120090485, bhj_120090958, bhj_120091142, bhj_12009…	bhj_120070944, bhj_120073655, bhj_120076190, bhj_120080309, bhj_120081866	bhj_120077073, bhj_120077339, bhj_120078248, bhj_120081343, bhj_120082968, bhj_120088291, bhj_120091937		bhj_120069474, bhj_120069606, bhj_120069607, bhj_120069753, bhj_120072615, bhj_120073550, bhj_120074113, bhj_120074279, bhj_120074340, bhj_120074623, bhj_120076364, bhj_120076433, bhj_120076541, bhj_120076638, bhj_120077079, bhj_120079474, bhj_120082451, bhj_120083498, bhj_120083522, bhj_120086410, bhj_120087119, bhj_120087683, bhj_120087825, bhj_120089283, bhj_120091233, bhj_120091496, bhj_12009…	bhj_120067850, bhj_120068091, bhj_120068140, bhj_120069075, bhj_120069228, bhj_120069310, bhj_120069539, bhj_120071437, bhj_120072934, bhj_120073746, bhj_120074012, bhj_120075569, bhj_120075811, bhj_120076350, bhj_120076678, bhj_120078563, bhj_120079893, bhj_120080234, bhj_120081315, bhj_120081430, bhj_120082585, bhj_120083694, bhj_120083770, bhj_120084413, bhj_120085258, bhj_120085436, bhj_12008…	bhj_120069052, bhj_120069329, bhj_120069452, bhj_120069772, bhj_120071066, bhj_120072674, bhj_120074852, bhj_120077809, bhj_120080160, bhj_120086053, bhj_120086954, bhj_120091241	bhj_120066976, bhj_120068073, bhj_120068207, bhj_120069265, bhj_120069803, bhj_120069984, bhj_120070030, bhj_120070042, bhj_120070901, bhj_120073232, bhj_120074361, bhj_120075099, bhj_120075984, bhj_120077498, bhj_120078747, bhj_120079590, bhj_120079745, bhj_120081203, bhj_120083169, bhj_120083895, bhj_120085012, bhj_120085133, bhj_120085429, bhj_120086051, bhj_120086515, bhj_120086939, bhj_12008…	bhj_120069229, bhj_120069257, bhj_120069270, bhj_120069283, bhj_120069704, bhj_120069708, bhj_120072331, bhj_120073372, bhj_120073842, bhj_120074498, bhj_120076230, bhj_120078088, bhj_120078758, bhj_120079840, bhj_120080350, bhj_120080501, bhj_120081106, bhj_120081209, bhj_120082770, bhj_120084054, bhj_120085044, bhj_120085857, bhj_120086676, bhj_120088491, bhj_120089460, bhj_120090494, bhj_12009…	bhj_120067336, bhj_120067346, bhj_120068208, bhj_120068236, bhj_120068238, bhj_120068244, bhj_120068251, bhj_120069998, bhj_120069999, bhj_120070164, bhj_120070213, bhj_120071228, bhj_120071858, bhj_120072825, bhj_120073117, bhj_120073680, bhj_120079136, bhj_120079137, bhj_120080871, bhj_120082030, bhj_120083803, bhj_120084059, bhj_120085060, bhj_120085116, bhj_120085827, bhj_120086072, bhj_12008…	bhj_120067291, bhj_120067352, bhj_120067748, bhj_120068039, bhj_120068117, bhj_120068413, bhj_120069435, bhj_120070032, bhj_120070270, bhj_120071270, bhj_120072118, bhj_120072923, bhj_120075361, bhj_120077625, bhj_120079945, bhj_120080417, bhj_120080418, bhj_120080419, bhj_120081455, bhj_120081892, bhj_120088056, bhj_120088224, bhj_120089562, bhj_120089896, bhj_120090005, bhj_120090373, bhj_12009…	bhj_120066979, bhj_120067555, bhj_120067579, bhj_120067679, bhj_120069734, bhj_120070118, bhj_120073442, bhj_120073484, bhj_120073707, bhj_120074649, bhj_120075668, bhj_120076063, bhj_120076064, bhj_120076105, bhj_120076114, bhj_120077242, bhj_120077457, bhj_120077785, bhj_120078148, bhj_120078515, bhj_120079069, bhj_120079116, bhj_120079188, bhj_120079198, bhj_120079255, bhj_120079306, bhj_12007…	bhj_120067815, bhj_120069372, bhj_120069415, bhj_120069955, bhj_120071489, bhj_120073299, bhj_120073726, bhj_120075396, bhj_120078700, bhj_120081403, bhj_120082635, bhj_120082875, bhj_120087027, bhj_120087180, bhj_120088394, bhj_120088414, bhj_120088682, bhj_120089817, bhj_120089836, bhj_120090388, bhj_120091901	bhj_120067799, bhj_120068247, bhj_120072634, bhj_120072962, bhj_120073129, bhj_120073454, bhj_120074187, bhj_120074613, bhj_120075048, bhj_120075484, bhj_120077583, bhj_120077797, bhj_120077966, bhj_120080542, bhj_120080876, bhj_120081501, bhj_120083834, bhj_120083840, bhj_120084716, bhj_120088045, bhj_120088251, bhj_120089710, bhj_120091331, bhj_120091925, bhj_120092178	bhj_120067222, bhj_120067300, bhj_120068452, bhj_120068899, bhj_120069495, bhj_120069561, bhj_120070534, bhj_120072516, bhj_120072942, bhj_120072976, bhj_120075072, bhj_120077751, bhj_120079195, bhj_120083092, bhj_120085687, bhj_120086426, bhj_120088156, bhj_120088357, bhj_120090450	bhj_120067188, bhj_120069767, bhj_120070631, bhj_120071053, bhj_120072551, bhj_120072664, bhj_120073237, bhj_120073916, bhj_120073925, bhj_120074624, bhj_120075262, bhj_120075297, bhj_120075334, bhj_120075430, bhj_120077872, bhj_120077913, bhj_120078627, bhj_120082837, bhj_120082995, bhj_120083975, bhj_120084087, bhj_120085509, bhj_120085777, bhj_120086014, bhj_120086151, bhj_120086712, bhj_12008…	bhj_120067148, bhj_120069237, bhj_120073319, bhj_120075395, bhj_120076824, bhj_120091866	bhj_120067999, bhj_120068932, bhj_120070869, bhj_120071496, bhj_120072831, bhj_120074356, bhj_120075135, bhj_120075977, bhj_120076439, bhj_120076470, bhj_120076686, bhj_120079040, bhj_120080029, bhj_120080347, bhj_120080363, bhj_120085252, bhj_120086483, bhj_120086713, bhj_120086901, bhj_120087183, bhj_120087730, bhj_120087921, bhj_120089217, bhj_120091310, bhj_120091574, bhj_120091964, bhj_12009…	bhj_120067409, bhj_120067421, bhj_120067569, bhj_120067757, bhj_120068266, bhj_120072090, bhj_120072153, bhj_120073640, bhj_120076218, bhj_120076493, bhj_120077255, bhj_120077355, bhj_120077373, bhj_120078031, bhj_120078158, bhj_120079124, bhj_120079245, bhj_120079712, bhj_120082755, bhj_120083117, bhj_120083452, bhj_120083552, bhj_120083929, bhj_120084843, bhj_120085123, bhj_120086450, bhj_12008…	bhj_120067226, bhj_120070315, bhj_120070950, bhj_120071120, bhj_120071247, bhj_120073305, bhj_120073758, bhj_120074474, bhj_120074707, bhj_120075861, bhj_120079812, bhj_120080866, bhj_120081788, bhj_120082496, bhj_120082998, bhj_120086095, bhj_120086428, bhj_120087761, bhj_120087870, bhj_120088605, bhj_120088672, bhj_120091187, bhj_120092489, bhj_120092573	bhj_120069840, bhj_120069842, bhj_120070054, bhj_120070119, bhj_120071021, bhj_120071239, bhj_120071474, bhj_120071782, bhj_120072986, bhj_120074152, bhj_120074197, bhj_120074326, bhj_120076655, bhj_120079013, bhj_120080877, bhj_120082893, bhj_120085345, bhj_120089208, bhj_120091639	bhj_120071725, bhj_120072921, bhj_120073198, bhj_120074390, bhj_120074432, bhj_120075107, bhj_120077548, bhj_120077683, bhj_120077908, bhj_120078167, bhj_120078185, bhj_120078186, bhj_120078413, bhj_120079229, bhj_120081164, bhj_120081509, bhj_120081696, bhj_120081737, bhj_120082975, bhj_120082976, bhj_120085095, bhj_120088881	bhj_120070782, bhj_120071895, bhj_120072040, bhj_120073871, bhj_120074339, bhj_120075546, bhj_120076658, bhj_120076856, bhj_120077077, bhj_120078093, bhj_120079531, bhj_120079641, bhj_120079757, bhj_120079813, bhj_120079824, bhj_120080281, bhj_120081287, bhj_120081600, bhj_120083319, bhj_120083681, bhj_120086358, bhj_120086644, bhj_120087684, bhj_120088432, bhj_120088855, bhj_120088856, bhj_12008…	bhj_120067870, bhj_120069282, bhj_120069284, bhj_120070034, bhj_120070184, bhj_120072717, bhj_120072905, bhj_120076232, bhj_120076346, bhj_120078144, bhj_120081818, bhj_120082048, bhj_120083601, bhj_120084544, bhj_120087579, bhj_120088325, bhj_120088546, bhj_120088559, bhj_120088602, bhj_120088645, bhj_120088651, bhj_120088665, bhj_120088737, bhj_120088822, bhj_120088879, bhj_120089207, bhj_12008…	bhj_120067220, bhj_120070829, bhj_120074175, bhj_120078797, bhj_120079408, bhj_120079561, bhj_120079809, bhj_120079825, bhj_120080026, bhj_120080577, bhj_120081797, bhj_120082053, bhj_120084239, bhj_120085969, bhj_120086660, bhj_120086882, bhj_120088089, bhj_120088093, bhj_120089903, bhj_120092206	bhj_120066978, bhj_120067371, bhj_120067447, bhj_120067454, bhj_120067465, bhj_120067488, bhj_120067515, bhj_120067516, bhj_120067574, bhj_120067654, bhj_120067665, bhj_120068794, bhj_120068805, bhj_120068823, bhj_120068958, bhj_120069503, bhj_120069589, bhj_120070102, bhj_120070114, bhj_120071958, bhj_120071960, bhj_120071979, bhj_120072050, bhj_120072087, bhj_120072137, bhj_120072162, bhj_12007…	bhj_120067897, bhj_120068121, bhj_120069848, bhj_120069849, bhj_120070072, bhj_120070132, bhj_120070852, bhj_120071475, bhj_120071881, bhj_120079370, bhj_120080333, bhj_120080757, bhj_120081686, bhj_120081826, bhj_120081933, bhj_120084993, bhj_120089816, bhj_120090436, bhj_120091656, bhj_120092052, bhj_120092203, bhj_120092693	bhj_120068486, bhj_120071721, bhj_120074085, bhj_120075718, bhj_120076032, bhj_120076372, bhj_120079570, bhj_120079956, bhj_120080171, bhj_120082176, bhj_120083420, bhj_120084842, bhj_120084869, bhj_120086117, bhj_120086137, bhj_120087595, bhj_120087695, bhj_120087727, bhj_120087845, bhj_120089391, bhj_120090468	bhj_120067060, bhj_120068409, bhj_120068908, bhj_120070023, bhj_120071386, bhj_120071552, bhj_120071987, bhj_120072506, bhj_120072507, bhj_120072560, bhj_120072561, bhj_120074269, bhj_120074404, bhj_120074603, bhj_120074604, bhj_120084204, bhj_120084205, bhj_120084536, bhj_120084549, bhj_120085413, bhj_120087601		bhj_120068099, bhj_120070273, bhj_120071050, bhj_120073084, bhj_120073463, bhj_120073704, bhj_120077235, bhj_120077240, bhj_120077907, bhj_120078510, bhj_120090287, bhj_120090435	bhj_120068558, bhj_120069861, bhj_120071683, bhj_120072724, bhj_120072964, bhj_120073828, bhj_120073979, bhj_120077601, bhj_120082061, bhj_120082726, bhj_120082964, bhj_120084009, bhj_120086723, bhj_120089973, bhj_120090281, bhj_120090861, bhj_120091230, bhj_120091587, bhj_120092982
Cucumber family	Cucurbita moschata crookneck pumpkin	cmos_111429727, cmos_111429841, cmos_111429933, cmos_111429989, cmos_111430093, cmos_111430313, cmos_111430501, cmos_111430570, cmos_111430653, cmos_111430871, cmos_111430902, cmos_111430973, cmos_111431363, cmos_111431396, cmos_111431814, cmos_111431819, cmos_111432211, cmos_111432309, cmos_111432351, cmos_111432395, cmos_111432725, cmos_111432795, cmos_111432951, cmos_111432978, cmos_111433079,…	cmos_111432612, cmos_111432615, cmos_111433405, cmos_111434028, cmos_111434030, cmos_111434816, cmos_111436304, cmos_111436410, cmos_111436463, cmos_111436530, cmos_111436556, cmos_111436571, cmos_111436714, cmos_111437896, cmos_111438026, cmos_111438459, cmos_111438602, cmos_111439271, cmos_111439681, cmos_111439772, cmos_111440131, cmos_111440356, cmos_111443845, cmos_111443846, cmos_111443859,…	cmos_111430238, cmos_111434845, cmos_111436522, cmos_111436525, cmos_111436572, cmos_111436573, cmos_111436575, cmos_111436723, cmos_111437770, cmos_111438659, cmos_111438879, cmos_111439398, cmos_111439548, cmos_111450831, cmos_111450836, cmos_111451597, cmos_111456719, cmos_111456721, cmos_111458020, cmos_111458028	cmos_111429645, cmos_111429684, cmos_111429741, cmos_111429955, cmos_111430265, cmos_111430522, cmos_111431575, cmos_111431592, cmos_111431623, cmos_111431942, cmos_111432058, cmos_111432153, cmos_111432679, cmos_111433504, cmos_111433607, cmos_111433821, cmos_111434243, cmos_111434371, cmos_111434647, cmos_111435123, cmos_111435242, cmos_111435605, cmos_111435631, cmos_111435897, cmos_111435974,…		cmos_111429666, cmos_111430377, cmos_111430382, cmos_111430503, cmos_111430683, cmos_111430713, cmos_111430785, cmos_111430796, cmos_111430983, cmos_111431140, cmos_111431717, cmos_111432009, cmos_111432027, cmos_111432057, cmos_111432122, cmos_111432142, cmos_111432381, cmos_111432694, cmos_111433009, cmos_111433126, cmos_111433929, cmos_111433931, cmos_111433934, cmos_111434133, cmos_111434134,…		cmos_111429949, cmos_111430762, cmos_111431288, cmos_111431779, cmos_111431823, cmos_111432045, cmos_111433191, cmos_111433226, cmos_111433577, cmos_111434176, cmos_111434557, cmos_111434900, cmos_111435669, cmos_111435709, cmos_111435713, cmos_111436213, cmos_111436220, cmos_111436403, cmos_111436691, cmos_111436830, cmos_111436863, cmos_111437007, cmos_111437227, cmos_111437314, cmos_111437354,…	cmos_111429935, cmos_111431445, cmos_111431447, cmos_111431564, cmos_111431947, cmos_111432466, cmos_111438620, cmos_111440398, cmos_111440879, cmos_111440987, cmos_111441025, cmos_111441548, cmos_111441713, cmos_111441931, cmos_111441932, cmos_111449354, cmos_111449355, cmos_111449357, cmos_111449358, cmos_111449536, cmos_111449537, cmos_111449539, cmos_111449540, cmos_111452598, cmos_111452721,…	cmos_111430274, cmos_111430409, cmos_111431353, cmos_111431359, cmos_111432064, cmos_111432438, cmos_111432447, cmos_111434318, cmos_111435529, cmos_111435741, cmos_111437459, cmos_111437605, cmos_111437675, cmos_111437749, cmos_111438630, cmos_111438909, cmos_111439601, cmos_111439765, cmos_111441230, cmos_111441551, cmos_111441883, cmos_111442299, cmos_111442365, cmos_111442392, cmos_111442751,…	cmos_111432686, cmos_111432690, cmos_111437812, cmos_111438093, cmos_111438094, cmos_111438095, cmos_111438098, cmos_111439128, cmos_111439134, cmos_111439135, cmos_111440068, cmos_111440070, cmos_111440071, cmos_111440073, cmos_111440074, cmos_111441703, cmos_111441730, cmos_111441731, cmos_111441733, cmos_111441853, cmos_111441854, cmos_111445964, cmos_111448599, cmos_111448744, cmos_111448824,…	cmos_111432675, cmos_111432680, cmos_111432748, cmos_111432771, cmos_111432772, cmos_111432773, cmos_111438877, cmos_111438903, cmos_111441805, cmos_111450402, cmos_111450404, cmos_111450406, cmos_111450596, cmos_111450603, cmos_111450813, cmos_111455924	cmos_111433394, cmos_111434773, cmos_111436411, cmos_111437701, cmos_111439252, cmos_111451598, cmos_111454344, cmos_111461167, cmos_111461168		cmos_111430109, cmos_111430110, cmos_111434404, cmos_111441638, cmos_111441770, cmos_111441958, cmos_111444762, cmos_111452274, cmos_111452420, cmos_111454132, cmos_111454627, cmos_111454628, cmos_111461581, cmos_111462954	cmos_111430194, cmos_111430231, cmos_111430414, cmos_111430558, cmos_111430565, cmos_111430759, cmos_111433935, cmos_111434031, cmos_111434032, cmos_111434033, cmos_111434035, cmos_111434036, cmos_111434037, cmos_111434038, cmos_111437268, cmos_111437654, cmos_111437655, cmos_111438753, cmos_111438754, cmos_111438766, cmos_111438768, cmos_111438769, cmos_111438770, cmos_111438771, cmos_111438775,…	cmos_111429938, cmos_111430081, cmos_111430425, cmos_111431152, cmos_111431520, cmos_111431741, cmos_111433151, cmos_111433159, cmos_111433590, cmos_111433664, cmos_111435037, cmos_111435049, cmos_111435076, cmos_111436129, cmos_111436925, cmos_111438490, cmos_111440399, cmos_111440981, cmos_111441829, cmos_111442068, cmos_111442086, cmos_111443019, cmos_111443224, cmos_111443492, cmos_111444130,…		cmos_111430752, cmos_111434513, cmos_111434688, cmos_111442078, cmos_111442473, cmos_111442474, cmos_111446409, cmos_111449080, cmos_111449868, cmos_111449900, cmos_111449902, cmos_111449903, cmos_111449904, cmos_111450235, cmos_111450238, cmos_111450300, cmos_111450808, cmos_111450809, cmos_111451736		cmos_111430392, cmos_111430497, cmos_111430519, cmos_111430602, cmos_111431275, cmos_111431347, cmos_111431927, cmos_111432358, cmos_111432969, cmos_111433040, cmos_111433644, cmos_111433881, cmos_111434283, cmos_111435451, cmos_111435678, cmos_111435909, cmos_111443089, cmos_111443302, cmos_111446054, cmos_111446736, cmos_111447042, cmos_111448338, cmos_111448972, cmos_111452271, cmos_111452570,…	cmos_111429671, cmos_111429802, cmos_111430609, cmos_111430714, cmos_111430867, cmos_111431422, cmos_111431700, cmos_111432462, cmos_111433450, cmos_111434355, cmos_111435640, cmos_111436384, cmos_111436681, cmos_111437298, cmos_111437436, cmos_111438421, cmos_111438858, cmos_111440899, cmos_111441200, cmos_111442117, cmos_111442545, cmos_111443259, cmos_111443466, cmos_111444787, cmos_111444870,…	cmos_111431691, cmos_111433743, cmos_111435211, cmos_111437562, cmos_111437579, cmos_111441156, cmos_111445801, cmos_111446583, cmos_111447376, cmos_111447377, cmos_111448901, cmos_111451664, cmos_111452090, cmos_111455313, cmos_111455604, cmos_111456360, cmos_111457687, cmos_111461310	cmos_111430228, cmos_111431019, cmos_111431020, cmos_111431021, cmos_111431022, cmos_111431176, cmos_111431215, cmos_111432076, cmos_111433437, cmos_111434488, cmos_111436915, cmos_111437486, cmos_111437516, cmos_111438190, cmos_111442183, cmos_111443055, cmos_111445417, cmos_111445975, cmos_111446961, cmos_111446972, cmos_111448609, cmos_111449479, cmos_111452117, cmos_111453639, cmos_111454446,…	cmos_111430034, cmos_111430042, cmos_111431384, cmos_111431606, cmos_111432303, cmos_111432344, cmos_111434663, cmos_111435504, cmos_111435522, cmos_111437204, cmos_111440241, cmos_111440731, cmos_111442455, cmos_111442657, cmos_111443524, cmos_111444265, cmos_111444430, cmos_111444684, cmos_111444905, cmos_111445129, cmos_111445148, cmos_111446055, cmos_111446699, cmos_111446755, cmos_111446981,…	cmos_111430323, cmos_111430666, cmos_111432099, cmos_111434138, cmos_111434929, cmos_111436828, cmos_111437278, cmos_111437837, cmos_111438335, cmos_111438452, cmos_111439767, cmos_111444938, cmos_111445093, cmos_111445855, cmos_111446371, cmos_111446779, cmos_111447099, cmos_111447927, cmos_111449561, cmos_111449722, cmos_111450212, cmos_111450531, cmos_111450617, cmos_111451102, cmos_111452593,…	cmos_111430321, cmos_111431018, cmos_111431116, cmos_111431933, cmos_111431935, cmos_111431936, cmos_111432194, cmos_111432710, cmos_111432711, cmos_111432731, cmos_111434222, cmos_111437363, cmos_111437390, cmos_111438162, cmos_111441177, cmos_111441392, cmos_111442148, cmos_111443982, cmos_111444159, cmos_111445106, cmos_111445590, cmos_111446603, cmos_111446965, cmos_111447038, cmos_111447077,…	cmos_111430242, cmos_111432621, cmos_111432622, cmos_111432750, cmos_111432756, cmos_111433404, cmos_111433406, cmos_111433407, cmos_111433463, cmos_111434054, cmos_111434088, cmos_111434803, cmos_111434919, cmos_111434926, cmos_111434928, cmos_111434932, cmos_111436393, cmos_111436560, cmos_111436574, cmos_111436616, cmos_111436659, cmos_111436666, cmos_111436667, cmos_111436669, cmos_111436671,…	cmos_111430300, cmos_111431415, cmos_111432056, cmos_111432465, cmos_111433390, cmos_111433828, cmos_111433900, cmos_111435223, cmos_111435480, cmos_111438325, cmos_111438480, cmos_111439123, cmos_111440390, cmos_111442074, cmos_111442151, cmos_111442640, cmos_111443111, cmos_111445836, cmos_111446460, cmos_111447453, cmos_111447465, cmos_111447473, cmos_111447963, cmos_111448267, cmos_111448998,…	cmos_111430502, cmos_111430582, cmos_111433071, cmos_111433402, cmos_111433610, cmos_111434246, cmos_111436132, cmos_111436892, cmos_111438137, cmos_111438180, cmos_111441574, cmos_111442266, cmos_111444246, cmos_111444719, cmos_111445049, cmos_111447085, cmos_111447238, cmos_111447795, cmos_111448647, cmos_111450219, cmos_111450979, cmos_111452729, cmos_111453195, cmos_111453837, cmos_111454296,…	cmos_111431864, cmos_111432477, cmos_111432959, cmos_111433044, cmos_111433636, cmos_111435508, cmos_111435913, cmos_111436797, cmos_111436847, cmos_111437428, cmos_111442292, cmos_111444063, cmos_111445069, cmos_111445956, cmos_111446153, cmos_111446959, cmos_111447914, cmos_111448346, cmos_111451739, cmos_111452784, cmos_111457426, cmos_111459246, cmos_111460270, cmos_111460635, cmos_111464093	cmos_111429763, cmos_111430801, cmos_111431687, cmos_111431833, cmos_111432186, cmos_111432416, cmos_111432972, cmos_111433655, cmos_111434123, cmos_111435515, cmos_111435882, cmos_111435959, cmos_111436022, cmos_111436422, cmos_111437185, cmos_111437267, cmos_111442893, cmos_111443221, cmos_111443676, cmos_111443714, cmos_111443715, cmos_111444843, cmos_111445516, cmos_111446098, cmos_111446099,…	cmos_111430305, cmos_111431132, cmos_111444810, cmos_111457243, cmos_111457660, cmos_111459278	cmos_111430369, cmos_111430380, cmos_111430798, cmos_111431149, cmos_111432063, cmos_111432747, cmos_111432793, cmos_111434026, cmos_111436651, cmos_111438755, cmos_111440123, cmos_111441748, cmos_111442412, cmos_111442655, cmos_111442837, cmos_111442978, cmos_111443526, cmos_111443880, cmos_111445356, cmos_111445395, cmos_111445764, cmos_111446505, cmos_111446516, cmos_111446782, cmos_111446813,…	cmos_111430229, cmos_111441691, cmos_111456959	cmos_111429818, cmos_111431801, cmos_111431904, cmos_111432298, cmos_111432473, cmos_111433168, cmos_111433329, cmos_111433554, cmos_111433713, cmos_111434174, cmos_111434186, cmos_111435187, cmos_111436751, cmos_111440895, cmos_111441080, cmos_111441609, cmos_111442472, cmos_111443376, cmos_111444420, cmos_111446580, cmos_111448499, cmos_111450662, cmos_111451796, cmos_111451798, cmos_111452988,…	cmos_111429772, cmos_111432987, cmos_111433067, cmos_111433096, cmos_111433299, cmos_111433737, cmos_111433738, cmos_111433740, cmos_111433741, cmos_111433742, cmos_111434103, cmos_111435222, cmos_111436515, cmos_111438149, cmos_111438161, cmos_111439272, cmos_111439861, cmos_111444388, cmos_111444803, cmos_111450261, cmos_111452269, cmos_111454359, cmos_111456681, cmos_111458497, cmos_111461382,…	cmos_111429644, cmos_111434480, cmos_111434482, cmos_111434679, cmos_111439393, cmos_111443158, cmos_111444447, cmos_111445269, cmos_111447765, cmos_111447766, cmos_111447767, cmos_111448627, cmos_111452248, cmos_111452659, cmos_111453306, cmos_111453307, cmos_111453833, cmos_111454945, cmos_111458268, cmos_111458269, cmos_111459639, cmos_111464006, cmos_111464011, cmos_111464030, cmos_111464031,…	cmos_111429916, cmos_111430988, cmos_111431081, cmos_111431470, cmos_111431988, cmos_111435287, cmos_111436198, cmos_111437181, cmos_111437589, cmos_111438055, cmos_111440023, cmos_111440939, cmos_111441671, cmos_111443096, cmos_111443097, cmos_111443990, cmos_111444662, cmos_111445021, cmos_111445231, cmos_111446363, cmos_111446468, cmos_111447440, cmos_111447837, cmos_111448521, cmos_111448522,…	cmos_111435684, cmos_111436007, cmos_111436447, cmos_111436873, cmos_111437144, cmos_111437794, cmos_111437795, cmos_111440424, cmos_111440536, cmos_111440537, cmos_111440539, cmos_111445207, cmos_111447393, cmos_111447879, cmos_111448170, cmos_111448203, cmos_111448236, cmos_111448745, cmos_111448795, cmos_111449029, cmos_111449037, cmos_111449105, cmos_111449607, cmos_111451077, cmos_111451087,…	cmos_111431268, cmos_111433083, cmos_111433596, cmos_111436244, cmos_111436720, cmos_111441379, cmos_111441627, cmos_111442626, cmos_111443220, cmos_111444023, cmos_111444635, cmos_111445011, cmos_111445016, cmos_111445496, cmos_111445497, cmos_111448586, cmos_111449418, cmos_111449968, cmos_111453061, cmos_111456116, cmos_111457303, cmos_111457854, cmos_111458891, cmos_111459409, cmos_111459434,…	cmos_111434046, cmos_111436395, cmos_111436398, cmos_111438393, cmos_111439747, cmos_111440503, cmos_111440702, cmos_111443626, cmos_111463059	cmos_111432119, cmos_111439752, cmos_111440632, cmos_111440975, cmos_111441866, cmos_111442910, cmos_111443307, cmos_111443322, cmos_111443324, cmos_111443325, cmos_111444133, cmos_111445453, cmos_111446798, cmos_111446948, cmos_111446949, cmos_111447915, cmos_111449592, cmos_111449593, cmos_111449972, cmos_111450496, cmos_111452447, cmos_111456891, cmos_111459387, cmos_111460459, cmos_111460460,…	cmos_111431817, cmos_111432777, cmos_111436652, cmos_111438887, cmos_111441099, cmos_111443123, cmos_111446350, cmos_111448111, cmos_111448682, cmos_111448724, cmos_111449075, cmos_111449259, cmos_111450214, cmos_111450746, cmos_111451728, cmos_111451823, cmos_111452001, cmos_111456075, cmos_111458883, cmos_111460252, cmos_111460629, cmos_111461197, cmos_111462078, cmos_111462421, cmos_111462621,…	cmos_111431368, cmos_111431369, cmos_111431835, cmos_111431847, cmos_111431849, cmos_111432017, cmos_111435825, cmos_111437553, cmos_111438219, cmos_111438220, cmos_111447003, cmos_111447280, cmos_111447281, cmos_111447282, cmos_111447283, cmos_111447903, cmos_111448976, cmos_111449063, cmos_111453233, cmos_111453309, cmos_111453724, cmos_111453725, cmos_111462083		cmos_111430248, cmos_111430483, cmos_111430525, cmos_111430526, cmos_111430663, cmos_111435625, cmos_111435627, cmos_111435783, cmos_111435784, cmos_111447201, cmos_111452499	cmos_111429724, cmos_111431924, cmos_111432949, cmos_111435168, cmos_111435593, cmos_111436534, cmos_111437452, cmos_111440896, cmos_111440917, cmos_111441980, cmos_111442194, cmos_111450376, cmos_111452582, cmos_111453415, cmos_111453417, cmos_111456469, cmos_111459971, cmos_111463446, cmos_111464921
Cucumber family	Cucurbita pepo subsp. pepo vegetable marrow	cpep_111776408, cpep_111776719, cpep_111776875, cpep_111776886, cpep_111776938, cpep_111777122, cpep_111777252, cpep_111777267, cpep_111777268, cpep_111777384, cpep_111777436, cpep_111777542, cpep_111777636, cpep_111777824, cpep_111778059, cpep_111778102, cpep_111778282, cpep_111778325, cpep_111778357, cpep_111778504, cpep_111778695, cpep_111779080, cpep_111779221, cpep_111779575, cpep_111779701,…	cpep_111776355, cpep_111778735, cpep_111780474, cpep_111782791, cpep_111783569, cpep_111783585, cpep_111783587, cpep_111783592, cpep_111784278, cpep_111784339, cpep_111784506, cpep_111784685, cpep_111784872, cpep_111784949, cpep_111785222, cpep_111785639, cpep_111785979, cpep_111786377, cpep_111788429, cpep_111789266, cpep_111789739, cpep_111789851, cpep_111792716, cpep_111795765, cpep_111798805,…	cpep_111777698, cpep_111777776, cpep_111778766, cpep_111780485, cpep_111780531, cpep_111781633, cpep_111784136, cpep_111785029, cpep_111785335, cpep_111785351, cpep_111785458, cpep_111787827, cpep_111792709, cpep_111792722, cpep_111796914, cpep_111797476, cpep_111797484, cpep_111800112, cpep_111807053, cpep_111808665	cpep_111776339, cpep_111776774, cpep_111776839, cpep_111776970, cpep_111777046, cpep_111777359, cpep_111777469, cpep_111777509, cpep_111777666, cpep_111777803, cpep_111778593, cpep_111779158, cpep_111779205, cpep_111779240, cpep_111779251, cpep_111779376, cpep_111779826, cpep_111780275, cpep_111780643, cpep_111781177, cpep_111781722, cpep_111782159, cpep_111782525, cpep_111782869, cpep_111783202,…		cpep_111776238, cpep_111776494, cpep_111777041, cpep_111777102, cpep_111777248, cpep_111777378, cpep_111777421, cpep_111777709, cpep_111777711, cpep_111778787, cpep_111778817, cpep_111778828, cpep_111778874, cpep_111778941, cpep_111779067, cpep_111779216, cpep_111779273, cpep_111779351, cpep_111779355, cpep_111780624, cpep_111780866, cpep_111780998, cpep_111781000, cpep_111781063, cpep_111781141,…	cpep_111781628	cpep_111776421, cpep_111776523, cpep_111777051, cpep_111777159, cpep_111777821, cpep_111778083, cpep_111778145, cpep_111778285, cpep_111779068, cpep_111779116, cpep_111779866, cpep_111780535, cpep_111781468, cpep_111781938, cpep_111782200, cpep_111782706, cpep_111783956, cpep_111783985, cpep_111783987, cpep_111785445, cpep_111785447, cpep_111786347, cpep_111787439, cpep_111787643, cpep_111787969,…	cpep_111778003, cpep_111778020, cpep_111779689, cpep_111781684, cpep_111782194, cpep_111783390, cpep_111783391, cpep_111783392, cpep_111785366, cpep_111785546, cpep_111788362, cpep_111789026, cpep_111789204, cpep_111789205, cpep_111790097, cpep_111790179, cpep_111790350, cpep_111791149, cpep_111791418, cpep_111791541, cpep_111791806, cpep_111792334, cpep_111793203, cpep_111793409, cpep_111801583,…	cpep_111777396, cpep_111778586, cpep_111778642, cpep_111779734, cpep_111779896, cpep_111780421, cpep_111781374, cpep_111781571, cpep_111782952, cpep_111782971, cpep_111783300, cpep_111785314, cpep_111786061, cpep_111786706, cpep_111786732, cpep_111787721, cpep_111788048, cpep_111788084, cpep_111789229, cpep_111789255, cpep_111789891, cpep_111790936, cpep_111790956, cpep_111791164, cpep_111791419,…	cpep_111779946, cpep_111779949, cpep_111780475, cpep_111780481, cpep_111784015, cpep_111784607, cpep_111784608, cpep_111785553, cpep_111786543, cpep_111786889, cpep_111786907, cpep_111790850, cpep_111791415, cpep_111791538, cpep_111791539, cpep_111791724, cpep_111791733, cpep_111791739, cpep_111791817, cpep_111792696, cpep_111796912, cpep_111799592, cpep_111799886, cpep_111800133, cpep_111800134,…	cpep_111784489, cpep_111787960, cpep_111788424, cpep_111791155, cpep_111796781, cpep_111796784, cpep_111796786, cpep_111796790, cpep_111796791, cpep_111796792, cpep_111796910, cpep_111796911, cpep_111798635, cpep_111804816, cpep_111807182	cpep_111776371, cpep_111778767, cpep_111784206, cpep_111786855, cpep_111794553, cpep_111808690		cpep_111780114, cpep_111780546, cpep_111788628, cpep_111791563, cpep_111791565, cpep_111791569, cpep_111793847, cpep_111798615, cpep_111798616, cpep_111798618, cpep_111798619, cpep_111800183, cpep_111800314, cpep_111805455, cpep_111809031	cpep_111777498, cpep_111778477, cpep_111779272, cpep_111780105, cpep_111781096, cpep_111782256, cpep_111783568, cpep_111783570, cpep_111783571, cpep_111785095, cpep_111786140, cpep_111789678, cpep_111790444, cpep_111793106, cpep_111794614, cpep_111794875, cpep_111794987, cpep_111795006, cpep_111795048, cpep_111795635, cpep_111795666, cpep_111796904, cpep_111797516, cpep_111798358, cpep_111800436,…	cpep_111777220, cpep_111778099, cpep_111778561, cpep_111779602, cpep_111779895, cpep_111779998, cpep_111780157, cpep_111781032, cpep_111781866, cpep_111782047, cpep_111782515, cpep_111783009, cpep_111788098, cpep_111789135, cpep_111789352, cpep_111790451, cpep_111790489, cpep_111790491, cpep_111791066, cpep_111792429, cpep_111792985, cpep_111793388, cpep_111793739, cpep_111793917, cpep_111795263,…		cpep_111776695, cpep_111784563, cpep_111785566, cpep_111789694, cpep_111791830, cpep_111792195, cpep_111793830, cpep_111795929, cpep_111802025, cpep_111802027, cpep_111802035, cpep_111802036, cpep_111802039, cpep_111804332, cpep_111804827, cpep_111804828, cpep_111804829, cpep_111804830, cpep_111804831, cpep_111805807, cpep_111805840, cpep_111810076		cpep_111776493, cpep_111777074, cpep_111778541, cpep_111778932, cpep_111779147, cpep_111779296, cpep_111779297, cpep_111781322, cpep_111781746, cpep_111781796, cpep_111782008, cpep_111782520, cpep_111782688, cpep_111783297, cpep_111786346, cpep_111787747, cpep_111787853, cpep_111787995, cpep_111788758, cpep_111788980, cpep_111789058, cpep_111790045, cpep_111790054, cpep_111790539, cpep_111794616,…	cpep_111776247, cpep_111776289, cpep_111776746, cpep_111776965, cpep_111779390, cpep_111779621, cpep_111781245, cpep_111781629, cpep_111781782, cpep_111782868, cpep_111782905, cpep_111783961, cpep_111784094, cpep_111785071, cpep_111785075, cpep_111786687, cpep_111786839, cpep_111787718, cpep_111787959, cpep_111789055, cpep_111789288, cpep_111789385, cpep_111791093, cpep_111792653, cpep_111793185,…	cpep_111777584, cpep_111780207, cpep_111781527, cpep_111782751, cpep_111786028, cpep_111786290, cpep_111786658, cpep_111787541, cpep_111787854, cpep_111788124, cpep_111790744, cpep_111792326, cpep_111792335, cpep_111792407, cpep_111793417, cpep_111799911, cpep_111807675, cpep_111809942, cpep_111810094, cpep_111811651	cpep_111776392, cpep_111776393, cpep_111776430, cpep_111778200, cpep_111778701, cpep_111778829, cpep_111779168, cpep_111780629, cpep_111782027, cpep_111782190, cpep_111784190, cpep_111784980, cpep_111787110, cpep_111788371, cpep_111788762, cpep_111788967, cpep_111790258, cpep_111790974, cpep_111791498, cpep_111792754, cpep_111796121, cpep_111796648, cpep_111796874, cpep_111798652, cpep_111799755,…	cpep_111776306, cpep_111777031, cpep_111777054, cpep_111777261, cpep_111778474, cpep_111779678, cpep_111780041, cpep_111781500, cpep_111781515, cpep_111781592, cpep_111781593, cpep_111781594, cpep_111783137, cpep_111783172, cpep_111785538, cpep_111785539, cpep_111787103, cpep_111787586, cpep_111788249, cpep_111789307, cpep_111789727, cpep_111790174, cpep_111792244, cpep_111792297, cpep_111793498,…	cpep_111776267, cpep_111776458, cpep_111776459, cpep_111776460, cpep_111777118, cpep_111777827, cpep_111778185, cpep_111778806, cpep_111779243, cpep_111779254, cpep_111779953, cpep_111779955, cpep_111781760, cpep_111783477, cpep_111783828, cpep_111788149, cpep_111790044, cpep_111790464, cpep_111790477, cpep_111791300, cpep_111791797, cpep_111793019, cpep_111793906, cpep_111795017, cpep_111795936,…	cpep_111777539, cpep_111777882, cpep_111778712, cpep_111779252, cpep_111779253, cpep_111779639, cpep_111781309, cpep_111785310, cpep_111785655, cpep_111786596, cpep_111789689, cpep_111790101, cpep_111790111, cpep_111790159, cpep_111790287, cpep_111790594, cpep_111791571, cpep_111792296, cpep_111792958, cpep_111794425, cpep_111794633, cpep_111794821, cpep_111795074, cpep_111795534, cpep_111796151,…	cpep_111776377, cpep_111777763, cpep_111777819, cpep_111778448, cpep_111778786, cpep_111780468, cpep_111780482, cpep_111782798, cpep_111783586, cpep_111784185, cpep_111784187, cpep_111784279, cpep_111784280, cpep_111784344, cpep_111784490, cpep_111784606, cpep_111784686, cpep_111785354, cpep_111786050, cpep_111786312, cpep_111786601, cpep_111787714, cpep_111787730, cpep_111787788, cpep_111788413,…	cpep_111776957, cpep_111776958, cpep_111776961, cpep_111777323, cpep_111777453, cpep_111780258, cpep_111780951, cpep_111781254, cpep_111783044, cpep_111783816, cpep_111785074, cpep_111786352, cpep_111786488, cpep_111788272, cpep_111788745, cpep_111790176, cpep_111790705, cpep_111790866, cpep_111792428, cpep_111793000, cpep_111793617, cpep_111794624, cpep_111795381, cpep_111795474, cpep_111795696,…	cpep_111777288, cpep_111779206, cpep_111780940, cpep_111781125, cpep_111781903, cpep_111782019, cpep_111782562, cpep_111785613, cpep_111787736, cpep_111789865, cpep_111790862, cpep_111792679, cpep_111794393, cpep_111794594, cpep_111798326, cpep_111798955, cpep_111800327, cpep_111800598, cpep_111802682, cpep_111802692, cpep_111803023, cpep_111803385, cpep_111804101, cpep_111804525, cpep_111804880,…	cpep_111776781, cpep_111778441, cpep_111778621, cpep_111778944, cpep_111779334, cpep_111781370, cpep_111782329, cpep_111785376, cpep_111785664, cpep_111786043, cpep_111786602, cpep_111787442, cpep_111787456, cpep_111787819, cpep_111788081, cpep_111789760, cpep_111790723, cpep_111794362, cpep_111795043, cpep_111795612, cpep_111798314, cpep_111800319, cpep_111800459, cpep_111800930, cpep_111803120,…	cpep_111778713, cpep_111779117, cpep_111780006, cpep_111780051, cpep_111781242, cpep_111781438, cpep_111781676, cpep_111783050, cpep_111783643, cpep_111784326, cpep_111785512, cpep_111787785, cpep_111788653, cpep_111788835, cpep_111789161, cpep_111791296, cpep_111791810, cpep_111792040, cpep_111792664, cpep_111793196, cpep_111793429, cpep_111794871, cpep_111796483, cpep_111796906, cpep_111797388,…	cpep_111788241, cpep_111790870, cpep_111808713, cpep_111808808, cpep_111809668, cpep_111810055	cpep_111779148, cpep_111779266, cpep_111780195, cpep_111780296, cpep_111780565, cpep_111781010, cpep_111781366, cpep_111784603, cpep_111784964, cpep_111785329, cpep_111785330, cpep_111785889, cpep_111787073, cpep_111787147, cpep_111787759, cpep_111788294, cpep_111789065, cpep_111789149, cpep_111789319, cpep_111789384, cpep_111790225, cpep_111791253, cpep_111791628, cpep_111791840, cpep_111792601,…	cpep_111776274, cpep_111778540, cpep_111784113, cpep_111784386, cpep_111786919, cpep_111788256, cpep_111790062, cpep_111791445, cpep_111792783, cpep_111795748, cpep_111797374, cpep_111801595, cpep_111802056, cpep_111802521, cpep_111806334, cpep_111808191, cpep_111810524	cpep_111776710, cpep_111777279, cpep_111778692, cpep_111778928, cpep_111780001, cpep_111780349, cpep_111781128, cpep_111781560, cpep_111782092, cpep_111782929, cpep_111782947, cpep_111786623, cpep_111788184, cpep_111790486, cpep_111790623, cpep_111790872, cpep_111791839, cpep_111792289, cpep_111792648, cpep_111793642, cpep_111795151, cpep_111795435, cpep_111795756, cpep_111797305, cpep_111798625,…	cpep_111778510, cpep_111779903, cpep_111779904, cpep_111780281, cpep_111781194, cpep_111781195, cpep_111781909, cpep_111781929, cpep_111783899, cpep_111783905, cpep_111786172, cpep_111792619, cpep_111793067, cpep_111793991, cpep_111797968, cpep_111798265, cpep_111800335, cpep_111801569, cpep_111803173, cpep_111803174, cpep_111804451, cpep_111804757, cpep_111807487, cpep_111809064	cpep_111776226, cpep_111776265, cpep_111776346, cpep_111776347, cpep_111777049, cpep_111779702, cpep_111788456, cpep_111788718, cpep_111788719, cpep_111792261, cpep_111792572, cpep_111792633, cpep_111793499, cpep_111793500, cpep_111793502, cpep_111795661, cpep_111796572, cpep_111796742, cpep_111798387, cpep_111802008, cpep_111803114, cpep_111804565, cpep_111807610, cpep_111808894, cpep_111811474,…	cpep_111776435, cpep_111776824, cpep_111776827, cpep_111776828, cpep_111778750, cpep_111779154, cpep_111779617, cpep_111779817, cpep_111780469, cpep_111780896, cpep_111781046, cpep_111783049, cpep_111783134, cpep_111786677, cpep_111787208, cpep_111788199, cpep_111790402, cpep_111790719, cpep_111792454, cpep_111792963, cpep_111792991, cpep_111793740, cpep_111793769, cpep_111794445, cpep_111794449,…	cpep_111776705, cpep_111777520, cpep_111777586, cpep_111777587, cpep_111777641, cpep_111777676, cpep_111777736, cpep_111777737, cpep_111778473, cpep_111780134, cpep_111786522, cpep_111787224, cpep_111787915, cpep_111789030, cpep_111792766, cpep_111792767, cpep_111792768, cpep_111793760, cpep_111794587, cpep_111794763, cpep_111794764, cpep_111794788, cpep_111794793, cpep_111794844, cpep_111795436,…	cpep_111777766, cpep_111779074, cpep_111781186, cpep_111781709, cpep_111783249, cpep_111789744, cpep_111790013, cpep_111793457, cpep_111795070, cpep_111795429, cpep_111796191, cpep_111796663, cpep_111796905, cpep_111798130, cpep_111799992, cpep_111801320, cpep_111801637, cpep_111802120, cpep_111803811, cpep_111805317, cpep_111807580, cpep_111808302, cpep_111808303, cpep_111808451, cpep_111808789,…	cpep_111777740, cpep_111781615, cpep_111783581, cpep_111784441, cpep_111784619, cpep_111785273, cpep_111786376, cpep_111786480, cpep_111786595, cpep_111786965, cpep_111787763, cpep_111792706, cpep_111797549, cpep_111802092, cpep_111807050	cpep_111779606, cpep_111779649, cpep_111780186, cpep_111780647, cpep_111780678, cpep_111783883, cpep_111787613, cpep_111788489, cpep_111788545, cpep_111791442, cpep_111792333, cpep_111793729, cpep_111794342, cpep_111795022, cpep_111797165, cpep_111797432, cpep_111797433, cpep_111797434, cpep_111797435, cpep_111797436, cpep_111797438, cpep_111798235, cpep_111801700, cpep_111801702, cpep_111802031,…	cpep_111776765, cpep_111776906, cpep_111777371, cpep_111777550, cpep_111778261, cpep_111778884, cpep_111779957, cpep_111781139, cpep_111785361, cpep_111786476, cpep_111786487, cpep_111786619, cpep_111786625, cpep_111786669, cpep_111787580, cpep_111787958, cpep_111789144, cpep_111790051, cpep_111791080, cpep_111792878, cpep_111794387, cpep_111795741, cpep_111796153, cpep_111796756, cpep_111797486,…	cpep_111780818, cpep_111780921, cpep_111781044, cpep_111781157, cpep_111781158, cpep_111783238, cpep_111783413, cpep_111788019, cpep_111788029, cpep_111788038, cpep_111788045, cpep_111788054, cpep_111790121, cpep_111790122, cpep_111790212, cpep_111790214, cpep_111791440, cpep_111792629, cpep_111800415, cpep_111800416, cpep_111801166, cpep_111801501, cpep_111803150, cpep_111804222, cpep_111804510,…		cpep_111788503, cpep_111803185, cpep_111808340, cpep_111808342, cpep_111810364, cpep_111810888	cpep_111780340, cpep_111782010, cpep_111783196, cpep_111783715, cpep_111786282, cpep_111786610, cpep_111789077, cpep_111790737, cpep_111791715, cpep_111791728, cpep_111792218, cpep_111793378, cpep_111796062, cpep_111799667, cpep_111800106, cpep_111803153, cpep_111804006, cpep_111805183, cpep_111806486, cpep_111807615, cpep_111808399
Cucumber family	Cucurbita maxima winter squash	cmax_111465245, cmax_111465370, cmax_111465385, cmax_111465519, cmax_111465773, cmax_111465947, cmax_111465952, cmax_111466501, cmax_111466556, cmax_111466586, cmax_111466592, cmax_111466816, cmax_111466823, cmax_111466933, cmax_111467037, cmax_111467160, cmax_111467390, cmax_111467412, cmax_111467439, cmax_111467485, cmax_111467521, cmax_111467660, cmax_111467741, cmax_111467799, cmax_111467805,…	cmax_111466178, cmax_111469947, cmax_111469948, cmax_111470335, cmax_111470974, cmax_111471473, cmax_111471475, cmax_111472489, cmax_111474215, cmax_111474513, cmax_111474945, cmax_111475039, cmax_111475733, cmax_111475919, cmax_111480631, cmax_111482025, cmax_111483236, cmax_111484388, cmax_111485000, cmax_111488689, cmax_111489925	cmax_111470468, cmax_111470570, cmax_111471916, cmax_111472184, cmax_111474341, cmax_111475933, cmax_111479221, cmax_111482742	cmax_111465072, cmax_111465650, cmax_111465651, cmax_111466863, cmax_111467116, cmax_111467248, cmax_111467974, cmax_111468176, cmax_111468244, cmax_111468296, cmax_111468486, cmax_111468595, cmax_111468841, cmax_111468870, cmax_111468958, cmax_111469176, cmax_111469280, cmax_111469460, cmax_111469642, cmax_111469694, cmax_111469775, cmax_111469856, cmax_111470014, cmax_111470793, cmax_111470802,…		cmax_111465058, cmax_111465088, cmax_111465111, cmax_111466085, cmax_111467117, cmax_111467518, cmax_111467540, cmax_111468219, cmax_111468308, cmax_111468432, cmax_111468863, cmax_111469071, cmax_111469073, cmax_111469103, cmax_111469614, cmax_111469663, cmax_111470171, cmax_111470378, cmax_111470455, cmax_111470863, cmax_111471006, cmax_111471399, cmax_111471560, cmax_111472041, cmax_111472308,…		cmax_111465320, cmax_111465699, cmax_111466980, cmax_111467100, cmax_111467629, cmax_111469090, cmax_111469099, cmax_111469386, cmax_111469514, cmax_111469533, cmax_111470053, cmax_111470149, cmax_111470152, cmax_111470371, cmax_111470641, cmax_111471970, cmax_111472249, cmax_111472589, cmax_111472698, cmax_111473352, cmax_111473464, cmax_111473488, cmax_111473771, cmax_111474033, cmax_111474795,…	cmax_111465987, cmax_111466484, cmax_111466485, cmax_111466486, cmax_111466487, cmax_111466488, cmax_111466491, cmax_111466493, cmax_111469596, cmax_111471939, cmax_111478444, cmax_111478445, cmax_111478446, cmax_111478448, cmax_111479555, cmax_111479921, cmax_111481610, cmax_111481895, cmax_111481896, cmax_111482281, cmax_111484850, cmax_111488385, cmax_111489948, cmax_111490236, cmax_111490240,…	cmax_111465439, cmax_111465916, cmax_111467151, cmax_111467867, cmax_111467949, cmax_111468078, cmax_111468446, cmax_111468933, cmax_111468961, cmax_111469345, cmax_111469402, cmax_111469421, cmax_111470244, cmax_111470826, cmax_111471516, cmax_111471867, cmax_111472117, cmax_111472735, cmax_111474526, cmax_111475174, cmax_111476433, cmax_111476553, cmax_111476836, cmax_111477590, cmax_111478037,…	cmax_111470718, cmax_111470840, cmax_111471917, cmax_111472027, cmax_111475766, cmax_111479330, cmax_111481987, cmax_111482233, cmax_111482235, cmax_111488319	cmax_111471960, cmax_111472024, cmax_111472025, cmax_111472026, cmax_111482231, cmax_111487933	cmax_111469260, cmax_111469262, cmax_111471913		cmax_111470057, cmax_111470061, cmax_111481843, cmax_111481966, cmax_111481967, cmax_111485753, cmax_111485754, cmax_111489814, cmax_111493038, cmax_111496030, cmax_111496031, cmax_111496633, cmax_111496634, cmax_111497984	cmax_111465152, cmax_111466375, cmax_111466803, cmax_111467351, cmax_111468122, cmax_111469756, cmax_111471144, cmax_111471532, cmax_111471617, cmax_111471619, cmax_111471620, cmax_111471621, cmax_111476411, cmax_111476976, cmax_111477791, cmax_111477941, cmax_111478984, cmax_111482683, cmax_111482733, cmax_111482985, cmax_111483256, cmax_111483679, cmax_111484737, cmax_111486706, cmax_111487088,…	cmax_111465234, cmax_111465345, cmax_111468158, cmax_111469681, cmax_111470052, cmax_111470073, cmax_111473104, cmax_111473554, cmax_111476569, cmax_111477179, cmax_111477222, cmax_111478020, cmax_111478465, cmax_111478573, cmax_111478826, cmax_111479023, cmax_111479256, cmax_111480237, cmax_111481009, cmax_111481196, cmax_111481396, cmax_111481423, cmax_111481573, cmax_111483819, cmax_111484853,…		cmax_111466309, cmax_111466310, cmax_111466311, cmax_111466313, cmax_111466331, cmax_111466474, cmax_111469822, cmax_111481910, cmax_111482312, cmax_111483085, cmax_111483682, cmax_111486040, cmax_111486051, cmax_111493568		cmax_111466104, cmax_111467266, cmax_111468993, cmax_111469153, cmax_111470617, cmax_111471984, cmax_111472723, cmax_111476528, cmax_111477100, cmax_111478102, cmax_111478622, cmax_111478667, cmax_111478871, cmax_111479782, cmax_111479996, cmax_111479997, cmax_111480311, cmax_111480315, cmax_111482611, cmax_111482890, cmax_111483215, cmax_111487792, cmax_111488019, cmax_111489972, cmax_111490186,…	cmax_111466061, cmax_111466609, cmax_111466616, cmax_111466974, cmax_111467497, cmax_111467499, cmax_111467588, cmax_111468413, cmax_111469057, cmax_111470642, cmax_111471270, cmax_111471440, cmax_111471657, cmax_111471966, cmax_111472684, cmax_111476901, cmax_111477083, cmax_111477167, cmax_111477255, cmax_111478031, cmax_111478281, cmax_111478846, cmax_111479497, cmax_111480435, cmax_111480908,…	cmax_111466306, cmax_111468123, cmax_111472241, cmax_111478803, cmax_111478872, cmax_111479611, cmax_111480370, cmax_111481060, cmax_111482706, cmax_111482839, cmax_111483778, cmax_111485388, cmax_111486421, cmax_111488040, cmax_111492869, cmax_111495271, cmax_111496956	cmax_111465147, cmax_111468378, cmax_111470563, cmax_111470631, cmax_111470633, cmax_111471004, cmax_111476875, cmax_111478438, cmax_111479695, cmax_111479936, cmax_111479953, cmax_111479973, cmax_111480574, cmax_111481123, cmax_111481917, cmax_111483101, cmax_111484767, cmax_111485071, cmax_111486079, cmax_111487092, cmax_111487713, cmax_111489110, cmax_111490271, cmax_111490917, cmax_111490939,…	cmax_111465331, cmax_111465688, cmax_111466039, cmax_111466070, cmax_111466125, cmax_111467139, cmax_111467227, cmax_111467242, cmax_111467433, cmax_111470273, cmax_111471014, cmax_111471372, cmax_111473444, cmax_111474319, cmax_111476446, cmax_111477725, cmax_111480302, cmax_111480384, cmax_111481213, cmax_111482444, cmax_111483640, cmax_111483664, cmax_111484489, cmax_111485043, cmax_111485711,…	cmax_111467471, cmax_111467487, cmax_111467859, cmax_111467863, cmax_111468060, cmax_111468460, cmax_111470062, cmax_111470280, cmax_111470304, cmax_111470332, cmax_111470721, cmax_111470722, cmax_111471502, cmax_111472075, cmax_111472265, cmax_111472266, cmax_111472268, cmax_111472269, cmax_111472271, cmax_111472272, cmax_111472305, cmax_111472306, cmax_111472352, cmax_111472353, cmax_111472354,…	cmax_111466224, cmax_111466579, cmax_111468952, cmax_111469999, cmax_111470020, cmax_111470138, cmax_111470626, cmax_111472583, cmax_111472584, cmax_111472587, cmax_111473213, cmax_111473824, cmax_111474832, cmax_111475156, cmax_111478195, cmax_111479111, cmax_111479112, cmax_111479266, cmax_111479679, cmax_111481926, cmax_111482191, cmax_111484070, cmax_111484451, cmax_111485151, cmax_111487649,…	cmax_111466326, cmax_111466597, cmax_111467102, cmax_111467986, cmax_111467990, cmax_111469387, cmax_111470465, cmax_111470466, cmax_111470476, cmax_111470479, cmax_111471793, cmax_111471915, cmax_111471959, cmax_111472160, cmax_111472187, cmax_111473032, cmax_111473034, cmax_111473035, cmax_111473053, cmax_111473256, cmax_111473300, cmax_111473517, cmax_111473715, cmax_111473725, cmax_111473748,…	cmax_111465983, cmax_111466769, cmax_111467188, cmax_111467585, cmax_111468164, cmax_111468987, cmax_111469720, cmax_111470785, cmax_111472371, cmax_111474015, cmax_111476413, cmax_111476669, cmax_111476745, cmax_111477144, cmax_111478691, cmax_111479689, cmax_111480088, cmax_111480569, cmax_111481092, cmax_111481601, cmax_111482034, cmax_111483276, cmax_111483991, cmax_111484373, cmax_111485422,…	cmax_111465392, cmax_111466239, cmax_111466247, cmax_111468362, cmax_111468372, cmax_111470097, cmax_111470605, cmax_111471266, cmax_111477258, cmax_111478237, cmax_111478238, cmax_111478594, cmax_111480669, cmax_111480687, cmax_111480757, cmax_111481604, cmax_111482473, cmax_111482764, cmax_111482809, cmax_111483865, cmax_111487384, cmax_111487655, cmax_111489471, cmax_111489707, cmax_111490139,…	cmax_111465339, cmax_111466067, cmax_111467020, cmax_111467146, cmax_111469673, cmax_111470025, cmax_111472317, cmax_111473264, cmax_111477601, cmax_111478773, cmax_111478870, cmax_111479315, cmax_111480130, cmax_111480376, cmax_111483152, cmax_111483593, cmax_111487952, cmax_111490690, cmax_111491468, cmax_111493379, cmax_111494217, cmax_111494329, cmax_111497163, cmax_111498093, cmax_111498999	cmax_111465494, cmax_111465924, cmax_111467155, cmax_111471030, cmax_111473662, cmax_111476732, cmax_111476803, cmax_111477315, cmax_111477316, cmax_111477589, cmax_111478554, cmax_111479653, cmax_111479654, cmax_111480234, cmax_111480235, cmax_111480959, cmax_111482731, cmax_111482860, cmax_111483466, cmax_111485025, cmax_111485605, cmax_111485934, cmax_111486690, cmax_111487174, cmax_111487180,…	cmax_111471543, cmax_111479335, cmax_111487192, cmax_111487785, cmax_111488898, cmax_111500259	cmax_111465108, cmax_111465128, cmax_111465646, cmax_111467397, cmax_111467580, cmax_111469150, cmax_111469151, cmax_111471978, cmax_111471982, cmax_111472260, cmax_111472569, cmax_111472573, cmax_111472680, cmax_111472880, cmax_111472927, cmax_111476447, cmax_111476514, cmax_111476756, cmax_111477276, cmax_111477879, cmax_111479211, cmax_111479284, cmax_111480314, cmax_111480318, cmax_111480951,…	cmax_111472218, cmax_111490168	cmax_111465554, cmax_111466007, cmax_111466020, cmax_111470695, cmax_111471658, cmax_111472546, cmax_111473606, cmax_111474864, cmax_111475098, cmax_111476460, cmax_111477755, cmax_111478224, cmax_111478246, cmax_111478576, cmax_111479068, cmax_111479391, cmax_111480085, cmax_111480952, cmax_111481539, cmax_111484481, cmax_111485187, cmax_111485779, cmax_111490423, cmax_111490964, cmax_111492420,…	cmax_111467509, cmax_111468597, cmax_111469013, cmax_111471468, cmax_111477812, cmax_111477813, cmax_111478053, cmax_111483734, cmax_111485513, cmax_111485520, cmax_111485659, cmax_111489804, cmax_111490481, cmax_111493105, cmax_111494017, cmax_111494341, cmax_111495293, cmax_111496071, cmax_111496992, cmax_111497279, cmax_111497280, cmax_111497399, cmax_111497886	cmax_111465535, cmax_111466789, cmax_111466790, cmax_111467039, cmax_111467101, cmax_111467204, cmax_111470634, cmax_111475405, cmax_111477164, cmax_111478164, cmax_111478228, cmax_111478453, cmax_111483600, cmax_111485731, cmax_111485999, cmax_111486002, cmax_111486659, cmax_111489191, cmax_111491090, cmax_111491108, cmax_111491114, cmax_111491472, cmax_111492907, cmax_111493252	cmax_111465040, cmax_111465296, cmax_111465551, cmax_111465893, cmax_111466990, cmax_111467074, cmax_111467336, cmax_111468202, cmax_111469485, cmax_111470026, cmax_111470268, cmax_111471176, cmax_111471812, cmax_111473487, cmax_111476130, cmax_111477226, cmax_111478863, cmax_111479715, cmax_111480850, cmax_111481422, cmax_111483446, cmax_111484479, cmax_111484484, cmax_111484485, cmax_111484958,…	cmax_111467726, cmax_111468255, cmax_111468844, cmax_111470640, cmax_111478056, cmax_111478477, cmax_111480828, cmax_111480890, cmax_111483385, cmax_111483916, cmax_111483917, cmax_111483968, cmax_111484052, cmax_111484413, cmax_111484447, cmax_111484500, cmax_111484501, cmax_111484502, cmax_111486080, cmax_111486566, cmax_111489422, cmax_111490832, cmax_111490833, cmax_111490834, cmax_111490835,…	cmax_111465377, cmax_111466389, cmax_111466566, cmax_111466796, cmax_111476409, cmax_111476961, cmax_111478550, cmax_111481559, cmax_111481595, cmax_111483986, cmax_111486939, cmax_111487164, cmax_111487603, cmax_111488518, cmax_111489104, cmax_111489509, cmax_111489510, cmax_111489511, cmax_111490219, cmax_111491193, cmax_111492156, cmax_111492488, cmax_111494463, cmax_111495393, cmax_111497474,…	cmax_111471618, cmax_111473514, cmax_111473740, cmax_111474070, cmax_111474119, cmax_111474449, cmax_111474705, cmax_111475011, cmax_111475088, cmax_111482020, cmax_111496707	cmax_111465504, cmax_111467387, cmax_111467507, cmax_111467508, cmax_111473561, cmax_111474763, cmax_111474764, cmax_111476497, cmax_111477005, cmax_111477039, cmax_111477040, cmax_111482203, cmax_111484107, cmax_111485166, cmax_111485582, cmax_111487109, cmax_111488993, cmax_111490994, cmax_111491149, cmax_111492562, cmax_111493691, cmax_111498860, cmax_111498875, cmax_111499007, cmax_111499208	cmax_111467774, cmax_111467894, cmax_111469829, cmax_111471943, cmax_111472040, cmax_111472693, cmax_111476643, cmax_111481140, cmax_111481148, cmax_111484271, cmax_111484278, cmax_111487452, cmax_111488829, cmax_111490877, cmax_111491707, cmax_111492182, cmax_111493192, cmax_111493993, cmax_111494035, cmax_111497276, cmax_111497844, cmax_111498022, cmax_111499123, cmax_111499977, cmax_111499978	cmax_111466262, cmax_111466263, cmax_111467428, cmax_111472760, cmax_111473164, cmax_111473165, cmax_111475084, cmax_111478314, cmax_111478315, cmax_111478316, cmax_111479777, cmax_111479778, cmax_111479787, cmax_111479821, cmax_111481415, cmax_111481452, cmax_111482680, cmax_111482681, cmax_111486245, cmax_111487217, cmax_111487824, cmax_111495507, cmax_111495508		cmax_111469130, cmax_111483196, cmax_111486008, cmax_111493036	cmax_111466028, cmax_111469033, cmax_111469255, cmax_111469581, cmax_111469989, cmax_111471352, cmax_111478083, cmax_111478084, cmax_111479691, cmax_111481487, cmax_111482283, cmax_111485059, cmax_111486589, cmax_111486590, cmax_111488206, cmax_111491315, cmax_111492855, cmax_111497483, cmax_111498752, cmax_111499241
Cucumber family	Momordica charantia bitter melon	mcha_111004636, mcha_111004641, mcha_111004719, mcha_111004746, mcha_111005281, mcha_111005343, mcha_111005476, mcha_111005503, mcha_111005513, mcha_111005644, mcha_111005684, mcha_111005919, mcha_111005926, mcha_111005962, mcha_111006035, mcha_111006070, mcha_111006231, mcha_111006324, mcha_111006392, mcha_111006613, mcha_111006636, mcha_111006955, mcha_111006969, mcha_111006995, mcha_111007017,…	mcha_111004816, mcha_111007780, mcha_111013368, mcha_111013379, mcha_111015405, mcha_111016197, mcha_111017468, mcha_111018143, mcha_111018269, mcha_111018360, mcha_111018500, mcha_111018514, mcha_111018518, mcha_111019257, mcha_111019515, mcha_111019551, mcha_111019841, mcha_111020057, mcha_111020114, mcha_111020138, mcha_111020149, mcha_111020753, mcha_111021006, mcha_111021593, mcha_111021814,…	mcha_111005480, mcha_111006944, mcha_111007761, mcha_111007763, mcha_111007767, mcha_111007777, mcha_111010253, mcha_111010547, mcha_111012058, mcha_111012071, mcha_111012080, mcha_111012807, mcha_111013365, mcha_111013373, mcha_111013440, mcha_111013815, mcha_111015415, mcha_111016202, mcha_111016882, mcha_111017188, mcha_111017449, mcha_111017543, mcha_111017805, mcha_111018511, mcha_111018513,…	mcha_111004510, mcha_111005018, mcha_111005772, mcha_111005778, mcha_111006171, mcha_111006268, mcha_111006385, mcha_111006614, mcha_111006697, mcha_111006818, mcha_111007087, mcha_111007328, mcha_111007370, mcha_111007390, mcha_111007597, mcha_111007598, mcha_111007685, mcha_111007870, mcha_111007903, mcha_111008619, mcha_111008769, mcha_111008912, mcha_111009387, mcha_111009416, mcha_111009610,…	mcha_111004780, mcha_111004795, mcha_111007781, mcha_111008302, mcha_111008330, mcha_111010888, mcha_111012466, mcha_111012723, mcha_111012813, mcha_111012821, mcha_111013362, mcha_111013372, mcha_111013375, mcha_111013429, mcha_111013434, mcha_111013442, mcha_111013824, mcha_111015195, mcha_111015594, mcha_111015604, mcha_111016192, mcha_111016196, mcha_111016200, mcha_111016628, mcha_111017333,…	mcha_111004574, mcha_111004575, mcha_111005356, mcha_111005977, mcha_111006073, mcha_111006577, mcha_111006753, mcha_111006959, mcha_111007360, mcha_111007835, mcha_111008015, mcha_111008119, mcha_111008393, mcha_111008942, mcha_111009221, mcha_111009452, mcha_111009718, mcha_111009794, mcha_111009893, mcha_111009978, mcha_111010466, mcha_111010683, mcha_111011248, mcha_111011341, mcha_111011618,…	mcha_111004787, mcha_111005109, mcha_111013210, mcha_111013370, mcha_111014662, mcha_111014663, mcha_111015185, mcha_111017811, mcha_111017816, mcha_111018297, mcha_111018954, mcha_111019624, mcha_111022423, mcha_111024102, mcha_111024128, mcha_111024135, mcha_111024165, mcha_111024874, mcha_111025019, mcha_111025446, mcha_111025497, mcha_111025719	mcha_111004653, mcha_111005011, mcha_111005449, mcha_111005711, mcha_111006127, mcha_111006517, mcha_111006656, mcha_111006678, mcha_111006761, mcha_111006899, mcha_111008176, mcha_111008727, mcha_111009146, mcha_111009784, mcha_111010341, mcha_111011573, mcha_111011626, mcha_111013867, mcha_111014427, mcha_111014428, mcha_111015083, mcha_111015355, mcha_111015846, mcha_111016068, mcha_111016097,…	mcha_111005329, mcha_111005354, mcha_111005380, mcha_111005393, mcha_111005405, mcha_111005413, mcha_111005469, mcha_111005474, mcha_111005855, mcha_111005927, mcha_111006861, mcha_111006942, mcha_111007366, mcha_111008587, mcha_111008589, mcha_111008613, mcha_111008616, mcha_111008617, mcha_111008618, mcha_111008646, mcha_111008803, mcha_111009056, mcha_111015491, mcha_111016260, mcha_111018796,…	mcha_111005211, mcha_111005553, mcha_111006436, mcha_111007051, mcha_111007460, mcha_111007519, mcha_111007666, mcha_111007719, mcha_111008261, mcha_111008775, mcha_111009034, mcha_111009274, mcha_111009617, mcha_111009869, mcha_111010413, mcha_111010443, mcha_111010916, mcha_111011929, mcha_111012695, mcha_111012902, mcha_111013671, mcha_111014057, mcha_111014073, mcha_111014333, mcha_111015154,…	mcha_111009337, mcha_111014619, mcha_111014621, mcha_111014632, mcha_111014641, mcha_111014643, mcha_111014667, mcha_111014669, mcha_111014671, mcha_111014682, mcha_111014685, mcha_111014727, mcha_111014729, mcha_111014730, mcha_111014734, mcha_111016078, mcha_111017143, mcha_111017186, mcha_111018812, mcha_111018890, mcha_111019843, mcha_111020497, mcha_111021005, mcha_111021211, mcha_111021565,…	mcha_111008570, mcha_111012052, mcha_111012055, mcha_111012057, mcha_111012061, mcha_111012066, mcha_111012087, mcha_111012096, mcha_111012100, mcha_111012105, mcha_111012122, mcha_111012131, mcha_111012132, mcha_111017198, mcha_111017199, mcha_111020196, mcha_111022364, mcha_111022368, mcha_111022384	mcha_111012947, mcha_111013376, mcha_111013378, mcha_111013431, mcha_111013464, mcha_111013500, mcha_111013805, mcha_111014154, mcha_111015193, mcha_111016189, mcha_111016198, mcha_111017013, mcha_111017014, mcha_111018140, mcha_111018357, mcha_111018524, mcha_111018898, mcha_111018900, mcha_111018901, mcha_111018910, mcha_111019284, mcha_111019429, mcha_111019514, mcha_111019545, mcha_111019597,…	mcha_111020055, mcha_111020056, mcha_111022374, mcha_111023820, mcha_111024833, mcha_111024835, mcha_111025574, mcha_111025635	mcha_111004549, mcha_111004630, mcha_111004667, mcha_111005175, mcha_111006202, mcha_111006892, mcha_111006987, mcha_111010654, mcha_111010898, mcha_111010899, mcha_111015046, mcha_111015147, mcha_111018512, mcha_111018530, mcha_111020480, mcha_111020481, mcha_111020967, mcha_111023735, mcha_111024599, mcha_111024601	mcha_111004540, mcha_111004737, mcha_111005013, mcha_111005322, mcha_111005732, mcha_111007513, mcha_111008315, mcha_111008525, mcha_111009346, mcha_111010021, mcha_111010136, mcha_111010157, mcha_111010158, mcha_111011560, mcha_111011613, mcha_111012300, mcha_111012645, mcha_111012693, mcha_111013335, mcha_111013336, mcha_111013337, mcha_111013614, mcha_111014270, mcha_111015015, mcha_111015492,…	mcha_111005298, mcha_111005832, mcha_111005916, mcha_111006429, mcha_111007297, mcha_111007384, mcha_111007918, mcha_111008212, mcha_111008553, mcha_111008567, mcha_111009385, mcha_111009855, mcha_111010663, mcha_111011442, mcha_111011813, mcha_111012386, mcha_111013655, mcha_111014235, mcha_111014825, mcha_111018023, mcha_111018235, mcha_111018484, mcha_111019961, mcha_111022533, mcha_111024033,…	mcha_111012186, mcha_111013454, mcha_111013802, mcha_111015258, mcha_111017452, mcha_111018268, mcha_111018955, mcha_111019025, mcha_111021544, mcha_111022513, mcha_111023590, mcha_111023653, mcha_111023906, mcha_111023993, mcha_111025252, mcha_111025354, mcha_111025795	mcha_111011311, mcha_111011414, mcha_111012674, mcha_111018516, mcha_111018526, mcha_111019970, mcha_111021484, mcha_111025353, mcha_111025356, mcha_111025464, mcha_111025465, mcha_111025783, mcha_111025804, mcha_111025827	mcha_111006997, mcha_111008813, mcha_111009292, mcha_111012073, mcha_111012081, mcha_111012164, mcha_111012805, mcha_111012806, mcha_111013355, mcha_111013369, mcha_111013504, mcha_111013825, mcha_111014147, mcha_111014646, mcha_111015187, mcha_111015901, mcha_111016619, mcha_111016626, mcha_111016881, mcha_111017012, mcha_111017470, mcha_111017548, mcha_111017807, mcha_111017849, mcha_111018172,…	mcha_111004515, mcha_111004950, mcha_111004957, mcha_111004981, mcha_111005852, mcha_111005943, mcha_111008318, mcha_111008884, mcha_111008984, mcha_111008985, mcha_111010689, mcha_111011422, mcha_111011649, mcha_111012209, mcha_111012284, mcha_111013696, mcha_111015502, mcha_111015797, mcha_111016338, mcha_111017670, mcha_111017703, mcha_111017982, mcha_111018273, mcha_111019995, mcha_111020288,…	mcha_111004715, mcha_111005392, mcha_111005583, mcha_111006165, mcha_111006230, mcha_111006399, mcha_111006952, mcha_111007313, mcha_111007630, mcha_111008598, mcha_111009058, mcha_111010069, mcha_111010085, mcha_111010562, mcha_111011527, mcha_111011643, mcha_111011903, mcha_111012465, mcha_111012622, mcha_111012816, mcha_111016795, mcha_111018089, mcha_111020646, mcha_111021394, mcha_111022222,…	mcha_111006163, mcha_111007706, mcha_111008125, mcha_111008127, mcha_111009004, mcha_111009265, mcha_111011136, mcha_111011994, mcha_111015726, mcha_111017777, mcha_111020950, mcha_111024076	mcha_111005423, mcha_111005488, mcha_111006083, mcha_111006661, mcha_111006822, mcha_111006973, mcha_111007825, mcha_111008332, mcha_111008490, mcha_111010306, mcha_111010356, mcha_111010524, mcha_111010578, mcha_111012581, mcha_111013891, mcha_111013901, mcha_111014773, mcha_111014855, mcha_111016043, mcha_111016729, mcha_111016959, mcha_111020445, mcha_111022241, mcha_111022631, mcha_111022826,…	mcha_111004784, mcha_111006326, mcha_111006706, mcha_111006855, mcha_111006957, mcha_111007170, mcha_111008842, mcha_111008905, mcha_111009972, mcha_111011877, mcha_111011930, mcha_111013152, mcha_111015092, mcha_111015097, mcha_111015120, mcha_111016199, mcha_111016591, mcha_111016663, mcha_111017312, mcha_111017418, mcha_111017708, mcha_111019546, mcha_111019547, mcha_111021272, mcha_111021721,…	mcha_111007676, mcha_111007857, mcha_111008805, mcha_111009179, mcha_111009492, mcha_111009613, mcha_111009624, mcha_111009625, mcha_111009627, mcha_111010791, mcha_111011565, mcha_111011591, mcha_111011631, mcha_111012508, mcha_111013377, mcha_111013456, mcha_111015311, mcha_111015555, mcha_111015559, mcha_111015570, mcha_111015599, mcha_111015995, mcha_111016136, mcha_111016139, mcha_111016876,…	mcha_111007508, mcha_111009912, mcha_111009996, mcha_111011133, mcha_111013042, mcha_111013596, mcha_111014419, mcha_111014562, mcha_111014970, mcha_111014971, mcha_111015090, mcha_111015629, mcha_111015883, mcha_111015941, mcha_111016031, mcha_111017019, mcha_111019416, mcha_111019840, mcha_111020910, mcha_111021401, mcha_111021446, mcha_111022354, mcha_111022355, mcha_111022356, mcha_111022370,…	mcha_111005515, mcha_111013509, mcha_111014659, mcha_111016191, mcha_111016891, mcha_111018895, mcha_111019291, mcha_111019554, mcha_111019837, mcha_111020109, mcha_111023022, mcha_111023510, mcha_111023772, mcha_111023859, mcha_111024037, mcha_111024525, mcha_111025036, mcha_111025149, mcha_111025259, mcha_111025579, mcha_111025706	mcha_111004865, mcha_111006241, mcha_111007797, mcha_111008169, mcha_111008870, mcha_111012372, mcha_111013482, mcha_111014627, mcha_111015113, mcha_111015644, mcha_111017358, mcha_111018669, mcha_111019018, mcha_111019337, mcha_111019358, mcha_111019569, mcha_111020598, mcha_111021640, mcha_111022920, mcha_111025284, mcha_111026025	mcha_111004664, mcha_111005511, mcha_111006252, mcha_111009845, mcha_111010825, mcha_111012381, mcha_111012785, mcha_111012910, mcha_111013864, mcha_111013884, mcha_111015882, mcha_111016718, mcha_111016824, mcha_111017774, mcha_111018100, mcha_111018148, mcha_111018607, mcha_111018914, mcha_111018957, mcha_111019383, mcha_111019457, mcha_111021714, mcha_111022395, mcha_111022713, mcha_111024497,…	mcha_111005776, mcha_111008447, mcha_111008749, mcha_111009643, mcha_111009662, mcha_111014150, mcha_111014155, mcha_111014649, mcha_111015742, mcha_111016314, mcha_111017769, mcha_111018053, mcha_111018231, mcha_111020533, mcha_111020635, mcha_111020747, mcha_111021334, mcha_111022691, mcha_111024255, mcha_111024857	mcha_111004817, mcha_111005134, mcha_111005559, mcha_111005961, mcha_111006081, mcha_111006088, mcha_111006881, mcha_111007074, mcha_111007874, mcha_111007938, mcha_111008288, mcha_111008462, mcha_111008463, mcha_111008760, mcha_111008872, mcha_111009583, mcha_111009870, mcha_111009914, mcha_111010465, mcha_111010821, mcha_111011707, mcha_111012254, mcha_111013521, mcha_111014536, mcha_111016044,…	mcha_111006240, mcha_111006587, mcha_111009208, mcha_111013272, mcha_111019260, mcha_111020429, mcha_111023053, mcha_111023942, mcha_111024254, mcha_111025802	mcha_111004668, mcha_111004769, mcha_111004986, mcha_111005314, mcha_111009598, mcha_111011475, mcha_111012074, mcha_111012124, mcha_111012162, mcha_111013387, mcha_111013492, mcha_111013541, mcha_111014369, mcha_111014370, mcha_111015808, mcha_111016441, mcha_111019390, mcha_111020240, mcha_111021096, mcha_111024955, mcha_111025942, mcha_111025993	mcha_111008588, mcha_111008934, mcha_111008978, mcha_111008986, mcha_111009216, mcha_111011669, mcha_111012048, mcha_111012468, mcha_111012810, mcha_111013441, mcha_111015239, mcha_111017196, mcha_111018505, mcha_111020399, mcha_111021831, mcha_111021967, mcha_111022065, mcha_111022117, mcha_111022420, mcha_111023702, mcha_111025199, mcha_111025254, mcha_111025577	mcha_111004720, mcha_111007147, mcha_111009305, mcha_111009821, mcha_111010675, mcha_111010779, mcha_111011090, mcha_111011746, mcha_111012502, mcha_111013081, mcha_111013842, mcha_111014121, mcha_111014492, mcha_111014569, mcha_111015768, mcha_111016319, mcha_111018091, mcha_111018766, mcha_111020996, mcha_111021217	mcha_111007185, mcha_111010775, mcha_111015585, mcha_111015781, mcha_111015795, mcha_111015796, mcha_111016467, mcha_111017042, mcha_111018710, mcha_111019299, mcha_111019604, mcha_111019606, mcha_111019609, mcha_111019888, mcha_111019889, mcha_111019890, mcha_111019892, mcha_111020943, mcha_111023259, mcha_111024271	mcha_111005675, mcha_111006086, mcha_111007270, mcha_111010003, mcha_111010099, mcha_111011239, mcha_111012166, mcha_111012170, mcha_111012181, mcha_111012239, mcha_111013025, mcha_111017578, mcha_111019406, mcha_111019418, mcha_111019440, mcha_111019460, mcha_111019561, mcha_111020840, mcha_111021289, mcha_111021662, mcha_111023696, mcha_111024512, mcha_111024516, mcha_111024518, mcha_111024521	mcha_111006335, mcha_111006406, mcha_111006646, mcha_111006767, mcha_111007944, mcha_111008175, mcha_111008510, mcha_111008885, mcha_111013148, mcha_111013608, mcha_111013678, mcha_111014507, mcha_111014919, mcha_111016015, mcha_111016464, mcha_111016597, mcha_111017060, mcha_111017061, mcha_111017062, mcha_111018237, mcha_111018857, mcha_111019133, mcha_111019282, mcha_111020682, mcha_111020716,…	mcha_111005720, mcha_111005991, mcha_111006181, mcha_111008168, mcha_111008528, mcha_111009722, mcha_111016753, mcha_111017175, mcha_111017531, mcha_111017988, mcha_111018082, mcha_111018087, mcha_111021183, mcha_111021185, mcha_111021188, mcha_111021192, mcha_111021195, mcha_111021196, mcha_111021222, mcha_111021223, mcha_111021279, mcha_111021590, mcha_111022037, mcha_111022044, mcha_111024226,…	mcha_111006078, mcha_111006155, mcha_111006157, mcha_111006215, mcha_111006245, mcha_111006287, mcha_111008974, mcha_111010322, mcha_111010904, mcha_111011634, mcha_111012285, mcha_111014308, mcha_111014392, mcha_111014461, mcha_111017177, mcha_111017250, mcha_111017381, mcha_111018193, mcha_111019682, mcha_111019758, mcha_111020940, mcha_111024038, mcha_111025899	mcha_111017551, mcha_111018144, mcha_111020755, mcha_111022142, mcha_111022284, mcha_111022491, mcha_111023241, mcha_111023717, mcha_111024119, mcha_111024451, mcha_111024747, mcha_111024826, mcha_111024871, mcha_111024888, mcha_111025093, mcha_111025165, mcha_111025221, mcha_111025308, mcha_111025333, mcha_111025643	mcha_111006178, mcha_111007168, mcha_111010820, mcha_111010835, mcha_111011538, mcha_111013005, mcha_111013121, mcha_111015899, mcha_111016542, mcha_111016885, mcha_111017168, mcha_111017532, mcha_111017533, mcha_111017564, mcha_111017582, mcha_111022789, mcha_111023191, mcha_111023453, mcha_111024896, mcha_111025854, mcha_111025977	mcha_111004538, mcha_111004971, mcha_111004992, mcha_111005401, mcha_111013425, mcha_111016870, mcha_111017169, mcha_111018486, mcha_111018654, mcha_111020502, mcha_111021261, mcha_111021843, mcha_111022166, mcha_111023986, mcha_111025630	mcha_111007459, mcha_111008627, mcha_111008922, mcha_111011946, mcha_111012827, mcha_111012885, mcha_111015974, mcha_111019091, mcha_111019191, mcha_111019456, mcha_111019458, mcha_111019459, mcha_111019471, mcha_111024553, mcha_111024554, mcha_111024555, mcha_111024577		mcha_111008087, mcha_111008229, mcha_111008524, mcha_111009124, mcha_111009307, mcha_111009308, mcha_111011398, mcha_111011580, mcha_111017850, mcha_111020359, mcha_111021545, mcha_111021548, mcha_111021826, mcha_111022665, mcha_111025013, mcha_111025622	mcha_111005299, mcha_111005399, mcha_111005888, mcha_111005984, mcha_111007253, mcha_111012753, mcha_111014269, mcha_111015229, mcha_111015998, mcha_111016106, mcha_111018948, mcha_111019823, mcha_111019839, mcha_111021175, mcha_111023447, mcha_111023497
Pea family	Vigna radiata mung bean	vra_106752443, vra_106752508, vra_106752524, vra_106752767, vra_106752795, vra_106752851, vra_106752990, vra_106753036, vra_106753118, vra_106753119, vra_106753152, vra_106753531, vra_106753586, vra_106753598, vra_106753615, vra_106753732, vra_106753852, vra_106754108, vra_106754705, vra_106754708, vra_106754935, vra_106755220, vra_106755245, vra_106755303, vra_106755307, vra_106755365, vra_10675…	vra_106752417, vra_106752461, vra_106752665, vra_106752685, vra_106752803, vra_106752815, vra_106752871, vra_106752935, vra_106753029, vra_106753030, vra_106753155, vra_106753180, vra_106753216, vra_106753236, vra_106753266, vra_106753267, vra_106753349, vra_106753442, vra_106753708, vra_106753853, vra_106754394, vra_106754395, vra_106754402, vra_106754436, vra_106754437, vra_106754483, vra_10675…	vra_106752595, vra_106752606, vra_106752611, vra_106752705, vra_106752708, vra_106752807, vra_106753033, vra_106753056, vra_106753104, vra_106753185, vra_106753239, vra_106753252, vra_106753285, vra_106754027, vra_106754209, vra_106754289, vra_106754314, vra_106754637, vra_106754687, vra_106754909, vra_106755098, vra_106755465, vra_106755530, vra_106756682, vra_106756771, vra_106756917, vra_10675…	vra_106753306, vra_106753697, vra_106753707, vra_106753795, vra_106754084, vra_106754086, vra_106754120, vra_106754186, vra_106754253, vra_106754714, vra_106754738, vra_106754830, vra_106755033, vra_106755096, vra_106755282, vra_106755803, vra_106755809, vra_106755870, vra_106755912, vra_106755972, vra_106756249, vra_106756278, vra_106756422, vra_106756801, vra_106756984, vra_106757123, vra_10675…	vra_106752447, vra_106752716, vra_106753098, vra_106753109, vra_106753151, vra_106753157, vra_106753202, vra_106753250, vra_106753268, vra_106753274, vra_106753338, vra_106753339, vra_106753437, vra_106753443, vra_106753490, vra_106753513, vra_106753605, vra_106753737, vra_106753738, vra_106754193, vra_106754195, vra_106754321, vra_106754328, vra_106754505, vra_106754575, vra_106754604, vra_10675…	vra_106752604, vra_106752743, vra_106753070, vra_106753745, vra_106753916, vra_106754030, vra_106754130, vra_106754234, vra_106754679, vra_106755694, vra_106755834, vra_106755896, vra_106756398, vra_106756875, vra_106756876, vra_106756877, vra_106756878, vra_106757330, vra_106757455, vra_106757534, vra_106757603, vra_106758361, vra_106758444, vra_106758464, vra_106758920, vra_106758963, vra_10675…		vra_106753414, vra_106753422, vra_106754028, vra_106754212, vra_106754645, vra_106754891, vra_106754894, vra_106754941, vra_106755240, vra_106755698, vra_106755802, vra_106756874, vra_106756930, vra_106756950, vra_106756968, vra_106757184, vra_106757435, vra_106758130, vra_106758423, vra_106758712, vra_106758808, vra_106758935, vra_106759520, vra_106759756, vra_106759965, vra_106760058, vra_10676…	vra_106752410, vra_106752700, vra_106753291, vra_106753348, vra_106753926, vra_106754304, vra_106754414, vra_106754511, vra_106754978, vra_106755093, vra_106755533, vra_106755542, vra_106756729, vra_106756888, vra_106757382, vra_106757394, vra_106758327, vra_106758614, vra_106759761, vra_106760097, vra_106761127, vra_106761880, vra_106762801, vra_106762835, vra_106763032, vra_106763094, vra_10676…	vra_106753009, vra_106753138, vra_106754537, vra_106756289, vra_106756405, vra_106756462, vra_106757000, vra_106757691, vra_106757714, vra_106757813, vra_106757943, vra_106758369, vra_106759370, vra_106759391, vra_106760482, vra_106761039, vra_106761180, vra_106761519, vra_106762015, vra_106762180, vra_106762778, vra_106763084, vra_106763117, vra_106763135, vra_106764459, vra_106764769, vra_10676…	vra_106752401, vra_106753229, vra_106753594, vra_106753677, vra_106753760, vra_106754309, vra_106754449, vra_106754865, vra_106754866, vra_106754880, vra_106754884, vra_106755071, vra_106755072, vra_106755074, vra_106755079, vra_106755081, vra_106755118, vra_106755119, vra_106755357, vra_106756777, vra_106756808, vra_106756846, vra_106756847, vra_106756893, vra_106756896, vra_106757295, vra_10675…	vra_106753259, vra_106753472, vra_106754299, vra_106754300, vra_106754464, vra_106754759, vra_106755112, vra_106755114, vra_106755179, vra_106755206, vra_106755207, vra_106755397, vra_106756113, vra_106756186, vra_106756898, vra_106756909, vra_106756920, vra_106756940, vra_106757003, vra_106757128, vra_106757198, vra_106757208, vra_106757664, vra_106760078, vra_106760528, vra_106760529, vra_10676…	vra_106752509, vra_106752565, vra_106752690, vra_106752710, vra_106752719, vra_106752819, vra_106752967, vra_106753353, vra_106753436, vra_106753483, vra_106754346, vra_106754438, vra_106754499, vra_106754504, vra_106754531, vra_106754613, vra_106754657, vra_106754689, vra_106754821, vra_106754872, vra_106755050, vra_106755229, vra_106755259, vra_106758254, vra_106758260, vra_106758339, vra_10675…	vra_106752907	vra_106752406, vra_106758218, vra_106761694, vra_106763303, vra_106763304, vra_106765338, vra_106765872, vra_106766487, vra_106769821, vra_106772849, vra_106773308, vra_106774678, vra_106776474, vra_106776704, vra_106778122	vra_106752993, vra_106754011, vra_106756309, vra_106756383, vra_106756936, vra_106757739, vra_106758005, vra_106758052, vra_106758076, vra_106758210, vra_106758427, vra_106758683, vra_106758708, vra_106758726, vra_106758788, vra_106759777, vra_106760129, vra_106760858, vra_106761393, vra_106762340, vra_106762526, vra_106762534, vra_106763115, vra_106763308, vra_106763309, vra_106763311, vra_10676…	vra_106753092, vra_106754141, vra_106755431, vra_106756089, vra_106757636, vra_106759619, vra_106759748, vra_106760438, vra_106760555, vra_106761427, vra_106762239, vra_106762690, vra_106763739, vra_106764933, vra_106765769, vra_106767703, vra_106768411, vra_106768498, vra_106768914, vra_106768985, vra_106769971, vra_106770611, vra_106770664, vra_106772112, vra_106772121, vra_106772156, vra_10677…	vra_106752505, vra_106753008, vra_106754313, vra_106754455, vra_106754688, vra_106754794, vra_106755535, vra_106758239, vra_106758438, vra_106759695, vra_106760266, vra_106760345, vra_106763433, vra_106763500, vra_106766047, vra_106766073, vra_106766082, vra_106766086, vra_106766105, vra_106766187, vra_106770274, vra_106770331, vra_106770335, vra_106778388, vra_106778540, vra_106778676, vra_10677…	vra_106754900, vra_106754901, vra_106755043, vra_106755426, vra_106757517, vra_106757528, vra_106757548, vra_106757556, vra_106757573, vra_106757617, vra_106758487, vra_106759628, vra_106764904, vra_106766551, vra_106766574, vra_106766575, vra_106767082, vra_106768631, vra_106769222, vra_106769601, vra_106769915, vra_106770162, vra_106770163, vra_106770181, vra_106770182, vra_106770294, vra_10677…	vra_106752481, vra_106752514, vra_106752523, vra_106752703, vra_106752715, vra_106752896, vra_106753034, vra_106753058, vra_106753108, vra_106753203, vra_106753346, vra_106753444, vra_106753514, vra_106753517, vra_106753722, vra_106754192, vra_106754196, vra_106754319, vra_106754327, vra_106754454, vra_106754601, vra_106754660, vra_106754692, vra_106754732, vra_106754780, vra_106754838, vra_10675…	vra_106752989, vra_106753587, vra_106755342, vra_106755594, vra_106755771, vra_106758262, vra_106758858, vra_106758886, vra_106761060, vra_106761699, vra_106761795, vra_106763874, vra_106764451, vra_106764696, vra_106766346, vra_106766734, vra_106766736, vra_106767147, vra_106767351, vra_106767426, vra_106768032, vra_106768150, vra_106768816, vra_106770092, vra_106771633, vra_106771681, vra_10677…	vra_106753162, vra_106753670, vra_106755032, vra_106755685, vra_106755901, vra_106755965, vra_106757101, vra_106757170, vra_106759006, vra_106761329, vra_106761579, vra_106761582, vra_106761664, vra_106761683, vra_106762544, vra_106762669, vra_106763687, vra_106763980, vra_106765117, vra_106765164, vra_106766585, vra_106766783, vra_106767013, vra_106767382, vra_106767467, vra_106768252, vra_10676…	vra_106752610, vra_106752689, vra_106753371, vra_106753602, vra_106754281, vra_106754664, vra_106754666, vra_106754667, vra_106754668, vra_106754677, vra_106754773, vra_106754993, vra_106755444, vra_106755445, vra_106755480, vra_106756658, vra_106756748, vra_106758243, vra_106758259, vra_106758676, vra_106759209, vra_106759276, vra_106759790, vra_106759915, vra_106760444, vra_106760580, vra_10676…	vra_106753400, vra_106753610, vra_106755472, vra_106757945, vra_106758067, vra_106758156, vra_106758466, vra_106758467, vra_106761657, vra_106763863, vra_106764057, vra_106764195, vra_106764387, vra_106765605, vra_106765911, vra_106767139, vra_106767284, vra_106767963, vra_106767971, vra_106768563, vra_106768728, vra_106768792, vra_106769128, vra_106773832, vra_106773857, vra_106774485, vra_10677…	vra_106753434, vra_106754658, vra_106756504, vra_106758008, vra_106758051, vra_106758074, vra_106758779, vra_106759868, vra_106760540, vra_106760656, vra_106761184, vra_106761586, vra_106762926, vra_106763035, vra_106763322, vra_106763619, vra_106766631, vra_106767149, vra_106767787, vra_106769611, vra_106769774, vra_106769856, vra_106771068, vra_106771277, vra_106772434, vra_106772451, vra_10677…	vra_106754199, vra_106754831, vra_106754852, vra_106754994, vra_106755812, vra_106756971, vra_106756985, vra_106756986, vra_106756987, vra_106757120, vra_106757463, vra_106757611, vra_106757978, vra_106760034, vra_106760059, vra_106760060, vra_106760143, vra_106760525, vra_106760527, vra_106760639, vra_106760641, vra_106760709, vra_106760710, vra_106761170, vra_106761643, vra_106761675, vra_10676…	vra_106752686, vra_106753830, vra_106753975, vra_106755501, vra_106756615, vra_106756881, vra_106757011, vra_106757012, vra_106757321, vra_106757529, vra_106758534, vra_106758789, vra_106758966, vra_106763894, vra_106764787, vra_106768478, vra_106768554, vra_106768664, vra_106769141, vra_106769207, vra_106769665, vra_106769767, vra_106770013, vra_106772114, vra_106772563, vra_106773364, vra_10677…	vra_106752808, vra_106752812, vra_106752938, vra_106752980, vra_106753187, vra_106753231, vra_106753519, vra_106753714, vra_106753756, vra_106754503, vra_106754528, vra_106755474, vra_106755531, vra_106755752, vra_106756916, vra_106756941, vra_106756949, vra_106757032, vra_106758351, vra_106758396, vra_106758471, vra_106758488, vra_106760102, vra_106760180, vra_106760541, vra_106763306, vra_10676…	vra_106753197, vra_106754037, vra_106754356, vra_106754669, vra_106757064, vra_106757712, vra_106763852, vra_106764709, vra_106765097, vra_106765152, vra_106765233, vra_106765905, vra_106766738, vra_106767050, vra_106768224, vra_106768380, vra_106770752, vra_106770988, vra_106771279, vra_106771625, vra_106771820, vra_106772133, vra_106772233, vra_106772626, vra_106772715, vra_106777871, vra_10677…	vra_106753245, vra_106753425, vra_106753455, vra_106754606, vra_106755636, vra_106756406, vra_106756691, vra_106757136, vra_106757868, vra_106757923, vra_106758763, vra_106758823, vra_106759013, vra_106761663, vra_106763034, vra_106763116, vra_106763934, vra_106764140, vra_106766019, vra_106766498, vra_106767148, vra_106767541, vra_106767772, vra_106769116, vra_106769474, vra_106769635, vra_10677…	vra_106752564, vra_106755369, vra_106757728, vra_106758651, vra_106759155, vra_106759245, vra_106761904, vra_106764394, vra_106764564, vra_106767512, vra_106768165, vra_106768176, vra_106771917, vra_106771923, vra_106772450, vra_106774005, vra_106775663, vra_106776374, vra_106776999, vra_106777760, vra_106777873, vra_106778765, vra_106780056, vra_106780406	vra_106753049, vra_106753326, vra_106753342, vra_106753393, vra_106754262, vra_106755532, vra_106755553, vra_106756106, vra_106756222, vra_106756245, vra_106757098, vra_106757193, vra_106757824, vra_106760050, vra_106762159, vra_106762207, vra_106762330, vra_106762562, vra_106762696, vra_106763605, vra_106765026, vra_106765061, vra_106766147, vra_106766212, vra_106768659, vra_106769750, vra_10676…	vra_106752711, vra_106755418, vra_106756843, vra_106758329, vra_106758873, vra_106760650, vra_106763507, vra_106763620, vra_106764406, vra_106766634, vra_106770465, vra_106770466, vra_106773098, vra_106773303, vra_106774740, vra_106775851, vra_106776471, vra_106776767, vra_106778346, vra_106778916, vra_111240829, vra_111240945	vra_106754092, vra_106754950, vra_106757499, vra_106758293, vra_106758340, vra_106760431, vra_106760845, vra_106760881, vra_106761021, vra_106761370, vra_106761686, vra_106763827, vra_106764047, vra_106764103, vra_106764353, vra_106764442, vra_106767118, vra_106767271, vra_106767392, vra_106767676, vra_106767743, vra_106768065, vra_106770207, vra_106770460, vra_106771757, vra_106771838, vra_10677…	vra_106752408, vra_106752622, vra_106752709, vra_106752909, vra_106752944, vra_106752946, vra_106753071, vra_106753242, vra_106753251, vra_106753288, vra_106753581, vra_106754656, vra_106755275, vra_106758365, vra_106758437, vra_106758503, vra_106760077, vra_106760245, vra_106760249, vra_106760357, vra_106761528, vra_106762540, vra_106763324, vra_106763539, vra_106763625, vra_106765902, vra_10676…	vra_106752488, vra_106752500, vra_106753361, vra_106754722, vra_106754933, vra_106759157, vra_106759158, vra_106759376, vra_106759600, vra_106760160, vra_106762112, vra_106762203, vra_106762269, vra_106762400, vra_106762424, vra_106763810, vra_106764329, vra_106764705, vra_106765112, vra_106766726, vra_106768761, vra_106768763, vra_106769348, vra_106769837, vra_106770843, vra_106771421, vra_10677…	vra_106753451, vra_106753454, vra_106754672, vra_106755519, vra_106757061, vra_106760834, vra_106761265, vra_106766819, vra_106770484, vra_106771060, vra_106771137, vra_106771401, vra_106772515, vra_106773096, vra_106773097, vra_106773556, vra_106773826, vra_106775454, vra_106775464, vra_106780270, vra_106780271, vra_106780728	vra_106754792, vra_106755625, vra_106757578, vra_106757579, vra_106764725, vra_106765685, vra_106766336, vra_106766491, vra_106774388, vra_106774981, vra_106775319, vra_106775603, vra_106775604, vra_106775605, vra_106776047, vra_106776508, vra_106776516, vra_106777261, vra_106778358, vra_106779276, vra_106779303, vra_106780055, vra_111240484	vra_106753352, vra_106754552, vra_106755672, vra_106756223, vra_106757152, vra_106757883, vra_106759212, vra_106759319, vra_106759798, vra_106760794, vra_106760904, vra_106763296, vra_106763840, vra_106763904, vra_106764945, vra_106764948, vra_106765451, vra_106765944, vra_106765946, vra_106765952, vra_106766350, vra_106766371, vra_106766771, vra_106767347, vra_106767362, vra_106767751, vra_10676…	vra_106752471, vra_106752486, vra_106752487, vra_106752497, vra_106752718, vra_106753956, vra_106754295, vra_106754427, vra_106754442, vra_106754445, vra_106754928, vra_106755192, vra_106755305, vra_106755828, vra_106755829, vra_106755830, vra_106756390, vra_106757079, vra_106758569, vra_106758861, vra_106763372, vra_106763788, vra_106763811, vra_106763813, vra_106763814, vra_106764062, vra_10676…	vra_106754856, vra_106754974, vra_106755434, vra_106755510, vra_106756988, vra_106757605, vra_106759202, vra_106765211, vra_106765806, vra_106766050, vra_106766519, vra_106766896, vra_106768221, vra_106768648, vra_106768839, vra_106769062, vra_106770176, vra_106771398, vra_106771919, vra_106771959, vra_106772273, vra_106772754, vra_106773101, vra_106774930, vra_106774931, vra_106776571, vra_10677…	vra_106753428, vra_106753761, vra_106754808, vra_106757886, vra_106758296, vra_106760269, vra_106760588, vra_106763668, vra_106766028, vra_106766055, vra_106770315, vra_106773467, vra_106774738, vra_106776667, vra_106778237, vra_106778380, vra_106778387, vra_111240604, vra_111241112, vra_111242275	vra_106752404, vra_106752957, vra_106752966, vra_106753547, vra_106755515, vra_106757247, vra_106758094, vra_106758203, vra_106760437, vra_106760579, vra_106762158, vra_106762348, vra_106762425, vra_106762812, vra_106763780, vra_106767283, vra_106771725, vra_106771793, vra_106772911, vra_106773262, vra_106774377, vra_106774796, vra_106774797, vra_106776532, vra_106778632, vra_106778633, vra_10677…	vra_106755499, vra_106757279, vra_106757833, vra_106758986, vra_106759924, vra_106760464, vra_106762965, vra_106762989, vra_106762998, vra_106763697, vra_106764436, vra_106764914, vra_106765981, vra_106766192, vra_106766922, vra_106767173, vra_106767967, vra_106768735, vra_106770039, vra_106770190, vra_106771017, vra_106771092, vra_106771583, vra_106772125, vra_106772549, vra_106772723, vra_10677…	vra_106754512, vra_106754873, vra_106755029, vra_106755030, vra_106755411, vra_106755414, vra_106757282, vra_106761010, vra_106761036, vra_106761043, vra_106761422, vra_106765102, vra_106765217, vra_106766752, vra_106767398, vra_106767526, vra_106769377, vra_106770898, vra_106770899, vra_106771015, vra_106771038, vra_106772518, vra_106775403, vra_106776969, vra_106777047, vra_106777244, vra_10677…	vra_106756053, vra_106756629, vra_106758494, vra_106759398, vra_106759399, vra_106759875, vra_106760622, vra_106773357, vra_106774736, vra_106775361, vra_106775818, vra_106777898, vra_106777972, vra_106777977, vra_106777987, vra_106778100, vra_106778113, vra_106778114, vra_106779070, vra_106779078, vra_106779084, vra_106779091, vra_106779105, vra_106779171	vra_106753680, vra_106754357, vra_106754358, vra_106754359, vra_106755036, vra_106759306, vra_106759978, vra_106760122, vra_106760131, vra_106760149, vra_106760165, vra_106760173, vra_106760583, vra_106760640, vra_106760647, vra_106760798, vra_106760818, vra_106760838, vra_106760849, vra_106760878, vra_106760997, vra_106761007, vra_106761016, vra_106761065, vra_106761221, vra_106761231, vra_10676…	vra_106752534, vra_106752623, vra_106752766, vra_106752844, vra_106753568, vra_106753569, vra_106753661, vra_106753710, vra_106753837, vra_106755804, vra_106755878, vra_106756838, vra_106756871, vra_106757174, vra_106757393, vra_106764310, vra_106766061, vra_106766106, vra_106768758, vra_106769560, vra_106769902, vra_106771056, vra_106773103, vra_106773363, vra_106774045, vra_106775311, vra_10677…
[truncated: 184 more rows]
[truncated: 5,000 more columns]

## Sheet: S2C
Distribution of Plastid Orthogroups (POGs) across archeaplastida species
Group	Species	OG0000000	OG0000008	OG0000009	OG0000026	OG0000028	OG0000030	OG0000035	OG0000036	OG0000037	OG0000038	OG0000040	OG0000048	OG0000053	OG0000060	OG0000061	OG0000067	OG0000071	OG0000073	OG0000075	OG0000080	OG0000088	OG0000091	OG0000099	OG0000100	OG0000101	OG0000104	OG0000105	OG0000113	OG0000114	OG0000126	OG0000127	OG0000133	OG0000139	OG0000142	OG0000145	OG0000150	OG0000151	OG0000156	OG0000157	OG0000159	OG0000169	OG0000171	OG0000176	OG0000177	OG0000189	OG0000194	OG0000196	OG0000197
Rose family	Prunus persica peach	pper_109946421, pper_109946484, pper_109946561, pper_109947212, pper_109947730, pper_109947802, pper_109947901, pper_109948322, pper_109949831, pper_109950009, pper_109950186, pper_109950289, pper_109950605, pper_109950691, pper_18765974, pper_18766407, pper_18766639, pper_18766749, pper_18766776, pper_18766826, pper_18767105, pper_18767203, pper_18767384, pper_18767421, pper_18767489, pper_18767…	pper_109948840, pper_109949183, pper_109949249, pper_18768550, pper_18769545, pper_18769862, pper_18769951, pper_18770013, pper_18770027, pper_18770030, pper_18770056, pper_18770510, pper_18770754, pper_18771160, pper_18771703, pper_18773299, pper_18773522, pper_18774086, pper_18775628, pper_18775981, pper_18776019, pper_18776031, pper_18776644, pper_18777008, pper_18777262, pper_18777306, pper_1…	pper_18766272, pper_18767503, pper_18768176, pper_18768293, pper_18768756, pper_18769035, pper_18769577, pper_18769640, pper_18770336, pper_18770615, pper_18770921, pper_18772271, pper_18772390, pper_18772439, pper_18772534, pper_18772571, pper_18773044, pper_18773466, pper_18774053, pper_18774290, pper_18774326, pper_18774415, pper_18775251, pper_18775590, pper_18776309, pper_18776620, pper_1877…	pper_18768374, pper_18768951, pper_18770128, pper_18770511, pper_18772306, pper_18772701, pper_18773703, pper_18775077, pper_18775343, pper_18775907, pper_18777482, pper_18782564, pper_18785262, pper_18786342, pper_18787296, pper_18787374, pper_18787535, pper_18788798, pper_18789214, pper_18790051, pper_18792177, pper_18793246	pper_18766695, pper_18768466, pper_18769609, pper_18771646, pper_18771868, pper_18772462, pper_18773891, pper_18777194, pper_18777474, pper_18777723, pper_18779495, pper_18779507, pper_18780211, pper_18780317, pper_18781064, pper_18782585, pper_18784654, pper_18785509, pper_18788178, pper_18793545, pper_18793707	pper_18766106, pper_18768108, pper_18768508, pper_18769108, pper_18770485, pper_18774645, pper_18775197, pper_18778158, pper_18780086, pper_18780359, pper_18780758, pper_18784757, pper_18786255, pper_18788828, pper_18789278, pper_18789607, pper_18791851, pper_18792817	pper_18769611, pper_18770476, pper_18770930, pper_18772205, pper_18773116, pper_18773427, pper_18773586, pper_18775282, pper_18778224, pper_18779925, pper_18781882, pper_18783880, pper_18784693, pper_18787220, pper_18788409, pper_18788706, pper_18788948, pper_18789171, pper_18791345, pper_18791555	pper_109947805, pper_109948837, pper_18766468, pper_18766752, pper_18767137, pper_18767377, pper_18767386, pper_18768078, pper_18768429, pper_18768448, pper_18768845, pper_18769616, pper_18769627, pper_18770344, pper_18770577, pper_18774948, pper_18775948, pper_18776250, pper_18776282, pper_18777019, pper_18777948, pper_18777953, pper_18779175, pper_18779662, pper_18779776, pper_18779897, pper_18…	pper_109946618, pper_109946653, pper_109947792, pper_109947794, pper_109947831, pper_109947833, pper_109947905, pper_109948164, pper_109948199, pper_109948232, pper_109948334, pper_109948335, pper_109948564, pper_109948565, pper_109949027, pper_109949031, pper_109949495, pper_109949518, pper_109949800, pper_18766554, pper_18767213, pper_18772115, pper_18772183, pper_18772998, pper_18773385, pper_…	pper_18768319, pper_18769067, pper_18769185, pper_18769186, pper_18770373, pper_18772508, pper_18772798, pper_18774236, pper_18774286, pper_18774558, pper_18775192, pper_18775442, pper_18776993, pper_18777501, pper_18778060, pper_18782931, pper_18783026, pper_18783027, pper_18784659, pper_18784789, pper_18785398, pper_18786514, pper_18791511, pper_18791689, pper_18793466, pper_18793672, pper_1879…	pper_18770656, pper_18770709, pper_18770776, pper_18777187, pper_18778400, pper_18778564, pper_18779384, pper_18781399, pper_18781833, pper_18782071, pper_18782837, pper_18783785, pper_18784408, pper_18784883, pper_18785728, pper_18785885, pper_18787574, pper_18788037, pper_18788814, pper_18789524, pper_18789915, pper_18789930, pper_18790630, pper_18791422, pper_18791845, pper_18792715, pper_1879…	pper_109948611, pper_18766146, pper_18768044, pper_18769528, pper_18770404, pper_18770418, pper_18770479, pper_18770527, pper_18770798, pper_18770927, pper_18770931, pper_18771428, pper_18773049, pper_18773165, pper_18773316, pper_18773423, pper_18773503, pper_18773539, pper_18773544, pper_18773553, pper_18773594, pper_18773605, pper_18773659, pper_18773710, pper_18773790, pper_18773884, pper_187…	pper_109947329, pper_109948107, pper_109950660, pper_18770036, pper_18770401, pper_18772153, pper_18772411, pper_18772792, pper_18773638, pper_18774894, pper_18775444, pper_18775753, pper_18776086, pper_18776778, pper_18777996, pper_18778242, pper_18779685, pper_18782205, pper_18782431, pper_18784902, pper_18787090, pper_18790942, pper_18791902, pper_18792307, pper_18792764	pper_18767266, pper_18768217, pper_18769741, pper_18770688, pper_18770829, pper_18772195, pper_18772210, pper_18772226, pper_18774844, pper_18775373, pper_18777699, pper_18781434, pper_18782017, pper_18783103, pper_18783371, pper_18785132, pper_18786610, pper_18787947, pper_18788735, pper_18789027, pper_18789139, pper_18789308, pper_18789366, pper_18789701, pper_18789937, pper_18790769, pper_1879…	pper_18773271, pper_18773610, pper_18775492, pper_18776364, pper_18777779, pper_18778775, pper_18779852, pper_18780271, pper_18780983, pper_18783307, pper_18785667, pper_18786021, pper_18787178, pper_18787616, pper_18788058, pper_18789806, pper_18789846, pper_18790316, pper_18790555, pper_18790946, pper_18791105, pper_18791943, pper_18792026, pper_18792509, pper_18792825, pper_18793203, pper_1879…	pper_109949776, pper_18768002, pper_18768163, pper_18770687, pper_18777388, pper_18777437, pper_18778652, pper_18779585, pper_18780446, pper_18783395, pper_18783507, pper_18784145, pper_18784267, pper_18787018, pper_18788104, pper_18791840, pper_18792445, pper_18792611	pper_18767530, pper_18770120, pper_18770162, pper_18770180, pper_18770385, pper_18770392, pper_18770584, pper_18770635, pper_18770674, pper_18771002, pper_18771172, pper_18771793, pper_18772756, pper_18773252, pper_18774991, pper_18776853, pper_18778737, pper_18781637, pper_18783547, pper_18783634, pper_18785283, pper_18787242, pper_18791528	pper_18766578, pper_18766765, pper_18770752, pper_18772742, pper_18773388, pper_18776259, pper_18776662, pper_18778199, pper_18778334, pper_18778827, pper_18779429, pper_18779494, pper_18779974, pper_18780121, pper_18780238, pper_18780282, pper_18780318, pper_18781195, pper_18781400, pper_18781424, pper_18783476, pper_18789573, pper_18791189, pper_18791692, pper_18792839, pper_18793841	pper_109947921, pper_18767345, pper_18768484, pper_18775776, pper_18779311, pper_18779458, pper_18780466, pper_18780896, pper_18781293, pper_18781697, pper_18784185, pper_18784501, pper_18784534, pper_18784536, pper_18784538, pper_18784540, pper_18784723, pper_18784743, pper_18785106, pper_18788395, pper_18791264	pper_109946305, pper_109948310, pper_18766834, pper_18767247, pper_18767270, pper_18767506, pper_18767656, pper_18768265, pper_18768297, pper_18768382, pper_18768926, pper_18769064, pper_18769066, pper_18769884, pper_18770133, pper_18770760, pper_18770770, pper_18771504, pper_18775418, pper_18776988, pper_18781928, pper_18784148, pper_18789594, pper_18790499, pper_18790506, pper_18792286, pper_18…	pper_18767349, pper_18767714, pper_18772092, pper_18772987, pper_18772988, pper_18773115, pper_18773996, pper_18774198, pper_18774675, pper_18774990, pper_18778516, pper_18780538, pper_18781646, pper_18781679, pper_18785066, pper_18786213, pper_18789402, pper_18791118, pper_18793084, pper_18793718	pper_18766634, pper_18768645, pper_18769156, pper_18770840, pper_18772061, pper_18772862, pper_18773459, pper_18774444, pper_18774976, pper_18778479, pper_18778573, pper_18779381, pper_18780273, pper_18782561, pper_18783831, pper_18786992, pper_18787939, pper_18791378	pper_109946805, pper_18766655, pper_18767416, pper_18767434, pper_18768225, pper_18768459, pper_18770257, pper_18777207, pper_18780220, pper_18780442, pper_18781950, pper_18784091, pper_18787569, pper_18788981, pper_18791353, pper_18792328	pper_109946622, pper_18766408, pper_18770001, pper_18770498, pper_18775680, pper_18776169, pper_18776729, pper_18777242, pper_18781119, pper_18785492, pper_18785874, pper_18786511, pper_18786997, pper_18787531, pper_18788217, pper_18793498	pper_18769762, pper_18770172, pper_18772021, pper_18775574, pper_18779285, pper_18779782, pper_18781502, pper_18785272, pper_18786945, pper_18788077, pper_18792929, pper_18793851	pper_109946455, pper_18767026, pper_18768236, pper_18769222, pper_18774919, pper_18784606, pper_18784627, pper_18785426, pper_18785809, pper_18786164, pper_18786238, pper_18786995, pper_18788924, pper_18789438, pper_18790858, pper_18790923, pper_18791652, pper_18792826, pper_18793078, pper_18793503	pper_18768437, pper_18770354, pper_18773103, pper_18774122, pper_18777133, pper_18778554, pper_18779009, pper_18779652, pper_18779918, pper_18781003, pper_18784018, pper_18784667, pper_18786408, pper_18787469, pper_18789125, pper_18792208	pper_18766337, pper_18766618, pper_18767091, pper_18767751, pper_18770548, pper_18773190, pper_18774331, pper_18775651, pper_18785173, pper_18787475, pper_18788056, pper_18788996, pper_18789511	pper_18768312, pper_18769037, pper_18770221, pper_18770521, pper_18770953, pper_18771364, pper_18771454, pper_18771516, pper_18771560, pper_18777004, pper_18779647, pper_18780471, pper_18780738, pper_18781949, pper_18782001, pper_18782123, pper_18782848, pper_18783850, pper_18784398, pper_18785150, pper_18786954, pper_18786969, pper_18788536, pper_18791249	pper_109948757, pper_18773011, pper_18773449, pper_18773682, pper_18773709, pper_18775237, pper_18775523, pper_18775727, pper_18777181, pper_18777289, pper_18778733, pper_18779907, pper_18780248, pper_18780436, pper_18780592, pper_18780823, pper_18781653, pper_18784785, pper_18785466, pper_18785928, pper_18786089, pper_18786156, pper_18786398, pper_18786582, pper_18786698, pper_18786789, pper_187…	pper_18766867, pper_18767320, pper_18768691, pper_18771837, pper_18773005, pper_18774715, pper_18774817, pper_18775301, pper_18778256, pper_18778511	pper_109946601, pper_109946856, pper_18768238, pper_18770372, pper_18771247, pper_18772975, pper_18774541, pper_18774627, pper_18775789, pper_18775917, pper_18777380, pper_18777401, pper_18781267, pper_18781944, pper_18782482, pper_18782950, pper_18784037, pper_18784765, pper_18784847, pper_18784850, pper_18785575, pper_18786317, pper_18786391, pper_18786777, pper_18790842, pper_18793053, pper_18…	pper_18767462, pper_18767606, pper_18773195, pper_18775110, pper_18784393, pper_18786107, pper_18788023, pper_18790118, pper_18791808, pper_18791950, pper_18793691	pper_18772174, pper_18772539, pper_18774117, pper_18777405, pper_18777877, pper_18778498, pper_18781982, pper_18782584, pper_18782963, pper_18783535, pper_18788845, pper_18789600	pper_109947011, pper_109947478, pper_109947962, pper_109948900, pper_18767973, pper_18769706, pper_18771162, pper_18775437, pper_18777338, pper_18781878, pper_18785013, pper_18785241, pper_18785693, pper_18785911, pper_18786180, pper_18787050, pper_18787191, pper_18787228, pper_18788436, pper_18790502, pper_18793389	pper_18766719, pper_18767082, pper_18767670, pper_18769743, pper_18770207, pper_18773070, pper_18773216, pper_18775490, pper_18783499, pper_18783876, pper_18783944, pper_18784050, pper_18785908, pper_18787221	pper_18766405, pper_18766857, pper_18772014, pper_18773700, pper_18776266, pper_18779160, pper_18779414, pper_18781019, pper_18781342, pper_18785400, pper_18788079, pper_18788165, pper_18790462, pper_18790654, pper_18791576, pper_18792827, pper_18792838, pper_18793659	pper_18766431, pper_18768129, pper_18774304, pper_18779143, pper_18779589, pper_18784853, pper_18786254, pper_18791585, pper_18792949, pper_18793415	pper_109949804, pper_18772051, pper_18772122, pper_18774665, pper_18779950, pper_18785732, pper_18792282, pper_18794008	pper_109949905, pper_18768305, pper_18772554, pper_18772879, pper_18773134, pper_18773883, pper_18774610, pper_18786310, pper_18786742, pper_18789195, pper_18790582, pper_18792503, pper_18792656, pper_18793716	pper_109948390, pper_109948710, pper_18771266, pper_18771575, pper_18772104, pper_18775283, pper_18778716, pper_18780197, pper_18781990, pper_18786215, pper_18788574, pper_18788692, pper_18789644	pper_18766172, pper_18769161, pper_18770340, pper_18774200, pper_18776067, pper_18778083, pper_18779605, pper_18790661	pper_109947416, pper_109949301, pper_18771665, pper_18777926, pper_18777944, pper_18778004, pper_18783170, pper_18785151, pper_18785901, pper_18787663, pper_18791568	pper_18766622, pper_18773359, pper_18773995, pper_18774870, pper_18774983, pper_18774987, pper_18775056, pper_18781374, pper_18783171, pper_18784763, pper_18787140, pper_18787524, pper_18788938, pper_18793349	pper_109947420, pper_18775292, pper_18775423, pper_18776790, pper_18782322, pper_18783544, pper_18788852, pper_18790036, pper_18790384, pper_18793602	pper_18771224, pper_18773376, pper_18779033, pper_18779777, pper_18782010, pper_18782602, pper_18782891, pper_18785956	pper_18769122, pper_18773538, pper_18775589, pper_18775719, pper_18779708, pper_18783559, pper_18785278	pper_18767680, pper_18775734, pper_18776448, pper_18776581, pper_18776862, pper_18778220, pper_18778384, pper_18779613, pper_18783970, pper_18784683, pper_18785920, pper_18791501
[truncated: 203 more rows]
[truncated: 1,858 more columns]

## Sheet: S2D
Distribution of Mitochondrial Orthogroups (MOGs) across archeaplastida species
Group	spcodes	OG0000000	OG0000028	OG0000036	OG0000040	OG0000053	OG0000054	OG0000067	OG0000071	OG0000075	OG0000081	OG0000097	OG0000100	OG0000101	OG0000105	OG0000113	OG0000119	OG0000122	OG0000127	OG0000135	OG0000142	OG0000145	OG0000157	OG0000161	OG0000166	OG0000169	OG0000177	OG0000196	OG0000202	OG0000210	OG0000211	OG0000217	OG0000220	OG0000229	OG0000237	OG0000239	OG0000241	OG0000243	OG0000250	OG0000255	OG0000259	OG0000261	OG0000265	OG0000270	OG0000273	OG0000284	OG0000299	OG0000301	OG0000323
[truncated: 204 more rows]
[truncated: 777 more columns]

## Sheet: S2E
Copy number of proteins present in Plastid Orthogroups (POGs) across archeaplastida species
Plastid-no plastid	Group	Species	OG0000000	OG0000008	OG0000009	OG0000026	OG0000028	OG0000030	OG0000035	OG0000036	OG0000037	OG0000038	OG0000040	OG0000048	OG0000053	OG0000060	OG0000061	OG0000067	OG0000071	OG0000073	OG0000075	OG0000080	OG0000088	OG0000091	OG0000099	OG0000100	OG0000101	OG0000104	OG0000105	OG0000113	OG0000114	OG0000126	OG0000127	OG0000133	OG0000139	OG0000142	OG0000145	OG0000150	OG0000151	OG0000156	OG0000157	OG0000159	OG0000169	OG0000171	OG0000176	OG0000177	OG0000189	OG0000194	OG0000196
Plastid	Rose family	Prunus persica peach	233	53	46	22	21	18	20	33	69	27	27	59	25	28	27	18	23	26	21	29	20	18	16	16	12	20	16	13	24	29	10	27	11	12	21	14	18	10	8	14	13	8	11	14	10	8	7
Plastid	Rose family	Prunus dulcis almond	238	54	48	23	23	18	22	32	64	27	31	40	25	26	23	18	24	24	16	28	20	18	16	17	11	21	16	13	17	27	10	26	14	12	19	15	19	8	9	11	12	9	16	16	12	8	7
[truncated: 202 more rows]
[truncated: 1,862 more columns]

## Sheet: S2F
Copy number of proteins present in Mitochondrial Orthogroups (MOGs) across archeaplastida species
[truncated: 205 more rows]
[truncated: 780 more columns]

[truncated: 2 more sheets: S2G, S2H]
